# Supplementary material for: Single-cell analysis reveals alterations in cellular composition and cell-cell communication associated with airway inflammation and remodeling in asthma
Source: Respir Res. 2024 Feb 5;25:76. doi: 10.1186/s12931-024-02706-4 (PMC10845530; doi:10.1186/s12931-024-02706-4)
Supplement: Supplementary file 10 — Supplementary Material 10 [file 12931_2024_2706_MOESM10_ESM.xlsx]

## Sheet: Content of table
Table S1. The scores for determination of lung pathological changes
Table S2. The representative marker genes
Table S3. List of DEGs in each lymphoid cell population of AS group in comparison with NC group
Table S4. List of DEGs in each myeloid cell population of AS group in comparison with NC group
Table S5. Gene of three clusters over pseudotime along Col14a1+Fib/Myofib, Myo/SMC to ASMC
Table S6. List of DEGs in each stromal cell population of AS group in comparison with NC group

## Sheet: Table S1
#Supplementary Table S1. The scores for determination of lung pathological changes
Grade	Scale
Inflammation score
0	Peribronchial inflammatory cells<25%
1	25%≤peribronchial inflammatory cells<75%
2	75%≤peribronchial inflammatory cells<100%
3	One layer of peribronchial inflammatory cells
4	Two or more layer of peribronchial inflammatory cells
PAS score
0	Normal
1	PAS+ area/Airway epithelium area<25%
2	25%≤ PAS+ area/Airway epithelium area<50%
3	50%≤PAS+ area/Airway epithelium area<75%
4	75%≤PAS+ area/Airway epithelium area
Masson score
0	No fibrotic burden
1	Isolated gentle fibrotic changes
2	Clearly fibrotic changes with knot-like formation
3	Contiguous fibrotic walls
4	Fibrotic masses <10% of microscopic field
5	10% ≤ fibrotic masses ≤ 50% of microscopic field
6	50% of microscopic field < fibrotic masses
7	Alveoli nearly obliterated with fibrous masses
8	Complete obliteration with fibrotic masses

## Sheet: Table S2
#Supplementary Table S2. The representative marker genes
Gene	Cell type
Cd79a	B cell
Cd79b	B cell
Ms4a1	B cell
Igkc	B cell
Cd74	B cell
Ighm	B cell
Cd19	B cell
Mzb1	Plasma B cell
Jchain	Plasma B cell
Igkc	Plasma B cell
Tyrobp	Pro B cell
Ifitm2	Pro B cell
Ifitm3	Pro B cell
Atp1b1	Pro B cell
Vpreb3	Pro B cell
Pafah1b3	Pro B cell
Cd4	cd4+ T cell
Cd3e	cd4+ T cell
Lef1	cd4+ T cell
Mki67	Cycling T cell
Stmn1	Cycling T cell
Il2ra	Tregs
Ctla4	Tregs
Ikzf2	Tregs
Foxp3	Tregs
Gata3	Th2 cell
Il1rl1	Th2 cell
Hlf	Th2 cell
Ctla2a	Th2 cell
Ccr4	Th2 cell
Ccr8	Th2 cell
Cd8a	cd8+ T cell
Gzmk	cd8+ T cell
Cd3e	cd8+ T cell
Cd8b1	cd8+ T cell
Trdc	gdT17 cell
Il17a	gdT17 cell
Nkg7	NK cell
Gzma	NK cell
Gata3	ILC2
Il7r	ILC2
Bcl11b	ILC2
Il2ra	ILC2
Areg	ILC2
Icos	ILC2
Thy1	ILC2
Klrg1	ILC2
Il1rl1	ILC2
Ifng	Th1 cell
Ms4a4b	Th1 cell
Ccl5	Th1 cell
Gzmk	Th1 cell
Tmem176a	Activated T cells
Tmem176b	Activated T cells
Top2a	Mki67 Tcells
Mki67	Mki67 Tcells
Plac8	Monocyte
Ifi27l2a	Monoctye
Ifitm3	Monoctye
Ace	Monoctye
S100a4	Monocyte
C1qc	Int Macrophage
C1qa	Int Macrophage
C1qb	Int Macrophage
Plet1	Alv Macrophage
Lpl	Alv Macrophage
Mmp12	Alv Macrophage
Chil3	Alv Macrophage
Ear2	Alv Macrophage
Ear1	Alv Macrophage
Il7r	monocyte-derived macrophage
Cd209a	cDC1
Cst3	cDC1
Ccl17	cDC1
Irf8	cDC2
Siglech	pDC
Ccr9	pDC
Csf3r	Neutrophils
S100a8	Neutrophils
S100a9	Neutrophils
Retnlg	Neutrophils
Cpa3	Basophil
Mcpt8	Basophil
Ager	Type I epithelial
Cdh1	Type I epithelial
Epcam	Type I epithelial
Muc1	Type II epithelial
Etv5	Type II epithelial
Sftpc	Type II epithelial
Scgb3a1	Club cell
Scgb3a2	Club cell
Cyp2f2	Club cell
Scgb1a1	Club cell
Muc5ac	Goblet cell
Muc5b	Goblet cell
Aqp3	Basal cell
Krt5	Basal cell
Foxj1	ciliated cells
Ccdc153	ciliated cells
Msln	Mesothelial
Cdh5	Endothelial
Pecam1	Endothelial
Pdgfrb	Pericyte
Gucy1a1	Pericyte
Pdgfra	Fibroblast
Dcn	Fibroblast
Col3a1	Myofibroblast
Acta2	Myofibroblast
Aspn	Myofibroblast
Hhip	Myofibroblast
Tgfbi	Myofibroblast
Htra1	Myofibroblast
Col14a1	Col14a1+Fib
Col13a1	Col13a1+Fib
Cnn1	Airway Smooth muscle
Acta2	Airway Smooth muscle
Tagln	Airway Smooth muscle
Myh11	Airway Smooth muscle
	Airway Smooth muscle

## Sheet: Table S3
#Supplementary Table S3. List of DEGs in each lymphoid cell population of AS group in comparison with NC group
p_val	avg_log2FC	pct.1	pct.2	p_val_adj	Gene	Cell_type
0	2.96205	0.724	0.007	0	Ighg1	BC
0	2.19731	0.731	0.07	0	Igha	BC
0	1.45397	0.505	0.038	0	Jchain	BC
4.63849e-53	0.855075	0.491	0.41	1.10586e-48	Zbtb20	BC
3.37463e-48	0.777008	0.599	0.626	8.04546e-44	Apoe	BC
7.53483e-150	0.697999	0.211	0.012	1.79638e-145	Slpi	BC
9.57476e-16	0.538002	0.137	0.083	2.28272e-11	Rgs1	BC
4.22087e-85	0.517902	0.174	0.027	1.0063e-80	Chil3	BC
4.96701e-47	0.485932	0.522	0.516	1.18418e-42	Nme2	BC
1.50093e-42	0.481733	0.542	0.503	3.57837e-38	Psap	BC
2.24504e-18	0.473371	0.212	0.131	5.3524e-14	Emb	BC
1.93272e-34	0.449088	0.612	0.605	4.60779e-30	BC004004	BC
2.05692e-26	0.447061	0.233	0.149	4.9039e-22	Itgb1	BC
4.25071e-79	0.440708	0.742	0.852	1.01341e-74	Gadd45b	BC
5.10644e-29	0.406439	0.501	0.474	1.21743e-24	Capg	BC
6.88108e-138	0.405454	0.96	0.994	1.64052e-133	mt-Nd4	BC
1.27992e-61	0.40252	0.648	0.672	3.05145e-57	Rbm3	BC
1.28907e-20	0.387258	0.15	0.082	3.07327e-16	Gm34455	BC
1.27089e-134	0.387107	1	1	3.02993e-130	mt-Co3	BC
1.49122e-60	0.374224	0.992	0.985	3.55522e-56	Igkc	BC
2.47931e-26	0.370625	0.548	0.572	5.91093e-22	Fos	BC
1.52281e-10	0.366925	0.328	0.29	3.63054e-06	Dnajb14	BC
2.70215e-103	0.366138	0.987	0.999	6.44221e-99	mt-Cytb	BC
5.31515e-103	0.365669	0.998	1	1.26719e-98	mt-Co2	BC
9.7762e-11	0.361755	0.257	0.232	2.33074e-06	Fbxl18	BC
2.83804e-16	0.349444	0.282	0.204	6.76618e-12	Pmepa1	BC
2.7472e-13	0.338247	0.321	0.272	6.54959e-09	Gns	BC
2.27191e-77	0.325518	0.976	0.997	5.41646e-73	mt-Nd1	BC
6.5633e-44	0.325324	0.948	0.971	1.56476e-39	Rpl13a	BC
1.73018e-06	0.319388	0.202	0.159	0.0412492	S100a6	BC
3.18393e-11	0.319071	0.22	0.176	7.59081e-07	D10Wsu102e	BC
3.01705e-86	0.31026	0.957	0.991	7.19295e-82	mt-Nd2	BC
4.37667e-23	0.304688	0.536	0.553	1.04344e-18	Mzb1	BC
1.14997e-15	0.30088	0.571	0.583	2.74164e-11	Crip1	BC
3.54542e-11	0.293785	0.336	0.339	8.45264e-07	Id2	BC
4.22427e-69	0.289503	0.999	1	1.00711e-64	mt-Atp6	BC
2.51528e-09	0.288829	0.26	0.22	5.99667e-05	Syngr2	BC
2.8192e-18	0.288101	0.186	0.115	6.72124e-14	Atxn1	BC
8.46191e-11	0.284458	0.307	0.264	2.0174e-06	Mgat4a	BC
2.15531e-07	0.282642	0.31	0.287	0.00513846	Ciita	BC
6.32259e-83	0.281625	0.776	0.882	1.50737e-78	Ybx1	BC
9.1342e-53	0.281243	0.705	0.779	2.17768e-48	Mycbp2	BC
1.8585e-103	0.277545	0.937	0.99	4.43085e-99	Rpl3	BC
5.77525e-10	0.274683	0.375	0.363	1.37688e-05	Slc38a1	BC
5.62596e-20	0.268027	0.13	0.063	1.34129e-15	Nrp2	BC
1.70476e-70	0.264564	0.76	0.846	4.06431e-66	Ms4a1	BC
7.10317e-09	0.262105	0.3	0.232	0.000169347	Iglc1	BC
8.34687e-07	0.261455	0.217	0.187	0.0198998	Gcn1	BC
2.74115e-25	0.257937	0.436	0.477	6.53517e-21	Ivns1abp	BC
5.67643e-07	0.256755	0.3	0.272	0.0135332	Gng10	BC
4.40311e-53	0.25407	0.723	0.801	1.04974e-48	mt-Nd5	BC
1.14064e-09	0.249747	0.147	0.109	2.7194e-05	C130026I21Rik	BC
4.29529e-08	0.24297	0.258	0.213	0.00102404	Ski	BC
2.06439e-106	0.242852	0.706	0.828	4.92172e-102	mt-Nd3	BC
9.1745e-08	0.242331	0.165	0.128	0.00218729	Dand5	BC
1.82458e-07	0.240636	0.228	0.186	0.00434999	AU020206	BC
3.74969e-14	0.240408	0.424	0.436	8.93963e-10	Vasp	BC
1.4004e-19	0.23864	0.594	0.63	3.33869e-15	Dock10	BC
6.5135e-44	0.23834	0.833	0.884	1.55288e-39	Xist	BC
3.8915e-44	0.238053	0.999	1	9.27772e-40	mt-Co1	BC
1.09034e-09	0.237425	0.295	0.286	2.59948e-05	Siglecg	BC
2.3751e-10	0.237004	0.338	0.337	5.66247e-06	Tle5	BC
1.34547e-08	0.236788	0.341	0.34	0.000320772	Snhg12	BC
1.43755e-06	0.232268	0.29	0.279	0.0342727	Ccnd2	BC
2.06272e-09	0.230992	0.198	0.145	4.91774e-05	Cyfip1	BC
2.84793e-20	0.230195	0.122	0.058	6.78976e-16	Tbc1d9	BC
3.43461e-60	0.227015	0.735	0.827	8.18846e-56	Gnai2	BC
6.78524e-07	0.224338	0.337	0.333	0.0161767	Pycard	BC
1.14138e-14	0.224294	0.131	0.076	2.72117e-10	Ass1	BC
9.38038e-55	0.220784	0.671	0.792	2.23638e-50	Sertad1	BC
1.81352e-09	0.21877	0.41	0.417	4.32362e-05	Irf2bp2	BC
6.0317e-90	0.218441	0.909	0.98	1.43802e-85	Eef2	BC
5.45266e-76	0.218338	0.802	0.908	1.29997e-71	Eif3f	BC
6.72185e-12	0.217797	0.144	0.094	1.60256e-07	Fosl2	BC
1.13644e-32	0.21723	0.589	0.654	2.70937e-28	Sh3bgrl3	BC
4.23356e-07	0.216959	0.188	0.174	0.0100932	Sapcd1	BC
2.15988e-15	0.214525	0.139	0.076	5.14938e-11	S100a9	BC
4.46381e-06	0.213917	0.212	0.171	0.106422	Ctsd	BC
5.90754e-07	0.212369	0.249	0.201	0.0140842	Fbxw7	BC
1.54518e-28	0.211609	0.594	0.653	3.68385e-24	Cyba	BC
2.13246e-10	0.211526	0.437	0.455	5.084e-06	Gnb2	BC
7.91923e-09	0.211313	0.317	0.349	0.000188802	Hist1h1c	BC
2.07995e-46	0.211082	0.676	0.753	4.95881e-42	Rac2	BC
7.59964e-22	0.210218	0.372	0.427	1.81183e-17	Plac8	BC
9.04761e-07	0.208626	0.375	0.358	0.0215704	Fnbp1	BC
6.37358e-58	0.205002	0.88	0.972	1.51952e-53	Ighm	BC
8.59932e-50	0.204142	0.687	0.79	2.05016e-45	Eif3h	BC
4.24531e-07	0.203403	0.197	0.146	0.0101212	Cbfa2t3	BC
1.02876e-24	0.202698	0.561	0.621	2.45268e-20	Ptpn1	BC
4.64479e-05	0.202163	0.243	0.208	1	Anxa6	BC
2.49411e-05	0.200441	0.37	0.373	0.59462	Hnrnpul2	BC
1.41411e-62	-0.200123	0.674	0.854	3.37138e-58	Mcl1	BC
2.29073e-27	-0.200703	0.344	0.48	5.46132e-23	Rbx1	BC
3.44234e-39	-0.201333	0.598	0.754	8.20687e-35	Nop53	BC
2.35647e-36	-0.201858	0.159	0.288	5.61806e-32	Cnn3	BC
4.08619e-17	-0.202794	0.264	0.359	9.74188e-13	Ppp1r21	BC
6.30528e-44	-0.20284	0.309	0.474	1.50324e-39	Cr2	BC
8.60456e-14	-0.203378	0.966	0.988	2.05141e-09	Ddx5	BC
1.33948e-54	-0.204141	0.615	0.795	3.19347e-50	Hnrnpl	BC
6.12633e-38	-0.20441	0.52	0.68	1.46058e-33	4930523C07Rik	BC
2.71091e-22	-0.204535	0.088	0.169	6.46307e-18	Gm19585	BC
2.57865e-28	-0.205537	0.26	0.391	6.14776e-24	Stip1	BC
1.25976e-36	-0.206642	0.419	0.58	3.0034e-32	Hspd1	BC
9.61331e-20	-0.20753	0.108	0.189	2.29191e-15	Hs3st1	BC
5.12119e-18	-0.207745	0.144	0.229	1.22094e-13	Cdkn1c	BC
6.07937e-50	-0.210004	0.412	0.599	1.44938e-45	Pxk	BC
2.73409e-44	-0.21019	0.595	0.761	6.51835e-40	Mat2a	BC
1.41303e-19	-0.210434	0.311	0.42	3.3688e-15	Galnt11	BC
1.81152e-33	-0.210512	0.955	0.994	4.31884e-29	Junb	BC
1.30804e-73	-0.211065	0.947	0.996	3.11849e-69	Rps21	BC
4.85515e-73	-0.211827	0.838	0.971	1.15752e-68	Rps17	BC
7.89354e-22	-0.214613	0.116	0.203	1.8819e-17	Nsun6	BC
1.34581e-41	-0.214958	0.976	0.995	3.20854e-37	Fth1	BC
8.01893e-31	-0.215875	0.35	0.494	1.91179e-26	Nup98	BC
8.92133e-23	-0.216209	0.166	0.263	2.12693e-18	Ypel5	BC
5.10225e-55	-0.216225	0.609	0.791	1.21643e-50	Hmgb1	BC
1.23544e-30	-0.216708	0.166	0.286	2.94542e-26	Rasgef1b	BC
1.23598e-93	-0.217306	0.772	0.949	2.9467e-89	Rpl31	BC
1.48086e-34	-0.217459	0.172	0.302	3.53051e-30	H2afx	BC
9.67391e-21	-0.217549	0.248	0.352	2.30636e-16	H2-Q10	BC
1.4962e-32	-0.217621	0.384	0.533	3.56709e-28	Cyth1	BC
1.51107e-75	-0.218201	0.742	0.917	3.60253e-71	Gm10076	BC
4.18443e-24	-0.218926	0.181	0.283	9.97609e-20	Higd1a	BC
1.80873e-33	-0.219566	0.055	0.142	4.31219e-29	Inmt	BC
6.71881e-29	-0.22054	0.339	0.478	1.60183e-24	Arpc5l	BC
7.95705e-27	-0.220706	0.888	0.956	1.89704e-22	Hspa5	BC
1.28583e-29	-0.221032	0.248	0.38	3.06554e-25	Taf13	BC
3.15919e-32	-0.221375	0.326	0.473	7.53183e-28	Sde2	BC
3.22773e-29	-0.222765	0.463	0.605	7.69522e-25	Dad1	BC
4.70258e-81	-0.223748	0.492	0.721	1.12114e-76	Zfp318	BC
5.21268e-18	-0.223983	0.371	0.48	1.24276e-13	Dleu2	BC
5.64063e-40	-0.2243	0.491	0.657	1.34478e-35	Tuba4a	BC
1.16918e-36	-0.224477	0.422	0.583	2.78745e-32	Sdc4	BC
5.28426e-45	-0.225596	0.966	0.997	1.25982e-40	Ptma	BC
5.66172e-41	-0.226287	0.419	0.588	1.34981e-36	Spty2d1	BC
1.61708e-29	-0.227301	0.117	0.222	3.85528e-25	Sftpb	BC
4.21894e-31	-0.228457	0.306	0.447	1.00584e-26	Gtf2f1	BC
4.03874e-37	-0.230075	0.511	0.67	9.62877e-33	Rbm38	BC
1.88137e-17	-0.231718	0.146	0.229	4.48536e-13	Arl5b	BC
4.84007e-34	-0.231856	0.284	0.431	1.15392e-29	Rrad	BC
1.08081e-26	-0.231954	0.24	0.364	2.57675e-22	Nabp1	BC
1.43699e-44	-0.231993	0.445	0.621	3.42593e-40	Klf4	BC
3.80866e-38	-0.232149	0.45	0.614	9.08024e-34	Tuba1b	BC
5.18442e-80	-0.232675	0.682	0.88	1.23602e-75	Zfp36	BC
7.97118e-31	-0.232834	0.11	0.216	1.90041e-26	Ets2	BC
1.91514e-25	-0.233827	0.228	0.346	4.56589e-21	Tubb2a	BC
2.93476e-81	-0.234313	0.928	0.994	6.99676e-77	Rpl35a	BC
3.32445e-29	-0.234443	0.17	0.288	7.92581e-25	Arf2	BC
3.95568e-26	-0.234645	0.073	0.157	9.43073e-22	Flt3	BC
9.36914e-32	-0.235314	0.186	0.314	2.2337e-27	Ubald2	BC
4.07065e-31	-0.236111	0.224	0.357	9.70484e-27	Fam117a	BC
5.04026e-31	-0.236154	0.267	0.402	1.20165e-26	Arf6	BC
4.56602e-30	-0.237185	0.361	0.503	1.08859e-25	Gng5	BC
1.29496e-23	-0.237501	0.581	0.704	3.08731e-19	Vps37b	BC
2.26643e-34	-0.237683	0.296	0.446	5.40341e-30	Mir142hg	BC
6.09423e-99	-0.239643	0.854	0.99	1.45293e-94	Rpl35	BC
3.53899e-47	-0.242258	0.759	0.893	8.43731e-43	Dynll1	BC
1.00034e-26	-0.242714	0.351	0.485	2.38491e-22	Dhx40	BC
6.09458e-55	-0.242732	0.643	0.819	1.45301e-50	Rpl29	BC
8.17685e-42	-0.243442	0.841	0.944	1.94944e-37	Stk17b	BC
1.06117e-30	-0.244213	0.461	0.607	2.52994e-26	B3gnt5	BC
9.75327e-38	-0.246539	0.354	0.515	2.32528e-33	Hist1h1e	BC
2.63582e-27	-0.246988	0.277	0.407	6.28406e-23	Lats2	BC
3.31671e-43	-0.248262	0.251	0.413	7.90736e-39	Marcksl1	BC
1.84876e-35	-0.249078	0.249	0.395	4.40763e-31	Sdhaf1	BC
1.59586e-63	-0.250037	0.953	0.995	3.8047e-59	Ubb	BC
2.16193e-39	-0.250423	0.321	0.483	5.15427e-35	Glul	BC
8.35042e-41	-0.251536	0.562	0.725	1.99082e-36	Sesn1	BC
2.692e-33	-0.252701	0.334	0.482	6.418e-29	Cks2	BC
1.25787e-59	-0.25492	0.61	0.796	2.99889e-55	Ube2s	BC
1.73954e-54	-0.254977	0.549	0.737	4.14723e-50	Hnrnpab	BC
4.87013e-42	-0.255547	0.387	0.558	1.16109e-37	Per1	BC
1.9551e-57	-0.256095	0.637	0.817	4.66115e-53	Rap1b	BC
2.29685e-36	-0.256632	0.056	0.147	5.47592e-32	Car2	BC
3.26007e-57	-0.258417	0.656	0.831	7.77234e-53	Calr	BC
3.57889e-12	-0.259052	0.067	0.112	8.53243e-08	Gm26825	BC
7.337e-35	-0.259243	0.316	0.465	1.74921e-30	Skp1a	BC
6.1107e-29	-0.261325	0.355	0.492	1.45685e-24	D8Ertd738e	BC
2.73134e-89	-0.261339	0.867	0.988	6.51178e-85	Rpl26	BC
1.66066e-36	-0.263288	0.292	0.445	3.95918e-32	Trim25	BC
8.86948e-22	-0.263359	0.117	0.202	2.11457e-17	Gpr65	BC
4.46732e-41	-0.263542	0.307	0.472	1.06505e-36	Gch1	BC
4.25978e-37	-0.264618	0.428	0.588	1.01557e-32	Birc3	BC
2.83695e-85	-0.266967	0.726	0.915	6.76358e-81	Chchd2	BC
4.71166e-23	-0.267026	0.279	0.394	1.12331e-18	Ifi27l2a	BC
1.25433e-41	-0.268715	0.364	0.533	2.99046e-37	Cacybp	BC
8.82248e-55	-0.270759	0.524	0.715	2.10337e-50	Ccr7	BC
8.05642e-29	-0.271552	0.32	0.456	1.92073e-24	Nrros	BC
1.90574e-26	-0.272607	0.553	0.684	4.54348e-22	Nr4a1	BC
8.98806e-39	-0.275205	0.497	0.659	2.14284e-34	Hspe1	BC
2.27315e-69	-0.275275	0.669	0.858	5.41943e-65	Tgfb1	BC
1.3699e-65	-0.275649	0.77	0.924	3.26597e-61	Eif4a1	BC
1.06552e-35	-0.275913	0.145	0.268	2.5403e-31	Traf4	BC
1.52695e-32	-0.276726	0.297	0.438	3.64041e-28	Morf4l2	BC
6.47327e-52	-0.277603	0.27	0.452	1.54329e-47	Chchd10	BC
1.71597e-42	-0.282477	0.122	0.253	4.09105e-38	Itgb3	BC
2.7378e-111	-0.284743	0.978	0.999	6.5272e-107	Rps27	BC
1.10255e-52	-0.285528	0.318	0.507	2.6286e-48	Sfr1	BC
1.52794e-17	-0.28706	0.314	0.412	3.64275e-13	Cstb	BC
8.05739e-43	-0.288002	0.479	0.65	1.92096e-38	Tpm4	BC
1.00096e-47	-0.289314	0.411	0.593	2.38639e-43	Pcna	BC
4.07154e-40	-0.290119	0.203	0.351	9.70695e-36	S1pr1	BC
3.52062e-71	-0.291542	0.946	0.994	8.39352e-67	H3f3a	BC
1.10056e-74	-0.292044	0.841	0.966	2.62384e-70	Dnaja1	BC
5.28515e-60	-0.293861	0.509	0.71	1.26003e-55	Lbh	BC
3.22764e-56	-0.299962	0.15	0.314	7.69501e-52	Csrp2	BC
4.0227e-123	-0.304523	0.982	0.998	9.59051e-119	Rps29	BC
8.85782e-38	-0.304761	0.272	0.423	2.11179e-33	Pnpla2	BC
3.23563e-47	-0.307248	0.237	0.405	7.71405e-43	Zfp608	BC
9.33807e-43	-0.308815	0.291	0.455	2.22629e-38	Egln2	BC
2.68507e-66	-0.311524	0.722	0.89	6.40148e-62	Calm2	BC
5.71034e-48	-0.311704	0.323	0.502	1.3614e-43	Sh2b3	BC
1.2946e-44	-0.320028	0.782	0.909	3.08646e-40	Cxcr4	BC
2.79782e-64	-0.320169	0.079	0.226	6.67027e-60	Lyz1	BC
1.13344e-28	-0.321685	0.147	0.259	2.70223e-24	Ly6d	BC
1.3435e-68	-0.324986	0.408	0.628	3.20304e-64	Tnfrsf13c	BC
3.13383e-45	-0.325483	0.459	0.636	7.47137e-41	Rgs2	BC
8.80588e-105	-0.331663	0.829	0.983	2.09941e-100	Tmsb10	BC
6.94864e-97	-0.334178	0.494	0.748	1.65663e-92	Satb1	BC
1.24631e-60	-0.335059	0.458	0.663	2.97132e-56	Midn	BC
1.83019e-51	-0.335965	0.381	0.566	4.36335e-47	Hsph1	BC
3.49644e-67	-0.336299	0.742	0.901	8.33586e-63	Pnrc1	BC
9.24901e-55	-0.337357	0.574	0.755	2.20506e-50	Fam107b	BC
6.8114e-65	-0.337967	0.558	0.762	1.62391e-60	Neurl3	BC
3.37901e-72	-0.340044	0.562	0.77	8.0559e-68	Tubb4b	BC
1.49556e-65	-0.342038	0.514	0.723	3.56557e-61	Sap18	BC
5.98246e-58	-0.343388	0.492	0.687	1.42628e-53	Il2rg	BC
6.91095e-62	-0.349969	0.717	0.877	1.64764e-57	H2afz	BC
6.67428e-38	-0.350875	0.489	0.645	1.59122e-33	P2ry10	BC
1.12804e-61	-0.3549	0.464	0.67	2.68936e-57	Sik1	BC
5.18838e-61	-0.361542	0.583	0.766	1.23696e-56	Gpbp1	BC
2.92596e-101	-0.36511	0.712	0.92	6.97577e-97	Uba52	BC
5.57433e-54	-0.365812	0.384	0.575	1.32898e-49	Tuba1a	BC
6.00522e-79	-0.36703	0.321	0.554	1.4317e-74	Ly6e	BC
2.44386e-68	-0.369022	0.411	0.629	5.8264e-64	Coq10b	BC
2.4524e-55	-0.370365	0.185	0.357	5.84676e-51	Vpreb3	BC
5.27548e-26	-0.374016	0.43	0.555	1.25773e-21	Fam117b	BC
3.11593e-30	-0.378262	0.307	0.444	7.42869e-26	Crem	BC
6.52428e-96	-0.378751	0.944	0.996	1.55545e-91	Hspa8	BC
1.04181e-62	-0.389567	0.446	0.65	2.48377e-58	Bcl10	BC
1.59024e-77	-0.390409	0.43	0.662	3.79129e-73	Dnajb9	BC
8.37035e-66	-0.392406	0.277	0.484	1.99558e-61	Adrb2	BC
7.56343e-73	-0.395364	0.613	0.816	1.8032e-68	Tob2	BC
9.60126e-105	-0.406453	0.838	0.975	2.28904e-100	Zfp36l1	BC
9.79515e-66	-0.414098	0.296	0.5	2.33526e-61	Tuba1c	BC
2.44962e-25	-0.414137	0.095	0.167	5.84015e-21	AC160336.1	BC
1.42851e-15	-0.418767	0.531	0.621	3.40571e-11	AY036118	BC
1.60761e-120	-0.432507	0.668	0.902	3.83269e-116	Hexim1	BC
3.2333e-87	-0.43617	0.679	0.879	7.70852e-83	Kdm6b	BC
4.34837e-76	-0.451902	0.306	0.533	1.03669e-71	Stmn1	BC
4.2135e-49	-0.455863	0.424	0.601	1.00454e-44	Plaur	BC
3.49427e-63	-0.470291	0.289	0.477	8.3307e-59	Cse1l	BC
4.9467e-120	-0.481453	0.595	0.849	1.17934e-115	Tob1	BC
4.0207e-77	-0.500598	0.757	0.908	9.58575e-73	Rel	BC
2.45118e-49	-0.579481	0.046	0.14	5.84386e-45	Gm26669	BC
2.58943e-290	-0.774079	0.692	0.971	6.17346e-286	Sftpc	BC
4.00653e-136	3.13703	0.756	0.003	9.55198e-132	Ighg1	ProB cell
1.0584e-112	2.56179	0.75	0.046	2.52334e-108	Igha	ProB cell
1.67855e-64	1.76867	0.513	0.028	4.00182e-60	Jchain	ProB cell
1.4766e-21	1.08362	0.791	0.757	3.52036e-17	Gadd45b	ProB cell
2.8344e-06	0.826571	0.32	0.24	0.067575	Atf3	ProB cell
1.71127e-07	0.692735	0.359	0.271	0.00407983	Maff	ProB cell
1.00733e-13	0.685115	0.188	0.031	2.40159e-09	Chil3	ProB cell
5.96992e-11	0.62083	0.599	0.606	1.42329e-06	Zfp296	ProB cell
7.87038e-21	0.583179	0.952	0.978	1.87638e-16	Junb	ProB cell
5.06104e-11	0.555267	0.892	0.932	1.2066e-06	Neat1	ProB cell
9.99257e-10	0.553596	0.592	0.597	2.38233e-05	Tnfaip3	ProB cell
0.000543786	0.542383	0.398	0.323	1	Id2	ProB cell
3.41421e-14	0.521258	0.976	0.991	8.13981e-10	Zfp36l2	ProB cell
1.01778e-06	0.504577	0.206	0.086	0.0242649	Slpi	ProB cell
1.21031e-06	0.475459	0.761	0.782	0.028855	Dusp1	ProB cell
0.0151366	0.461062	0.257	0.246	1	Rgs1	ProB cell
3.51145e-05	0.460541	0.593	0.588	0.837164	Id3	ProB cell
2.99706e-10	0.458133	0.598	0.677	7.14528e-06	Arl5c	ProB cell
7.50063e-05	0.422994	0.475	0.474	1	Vgll4	ProB cell
0.0039129	0.419038	0.184	0.154	1	Hpse	ProB cell
9.95967e-12	0.413103	0.685	0.763	2.37448e-07	Ppp1r15a	ProB cell
4.12776e-12	0.404419	0.712	0.769	9.841e-08	Ier2	ProB cell
0.000615335	0.402998	0.395	0.363	1	Ing2	ProB cell
5.86505e-11	0.40232	0.834	0.843	1.39829e-06	Cytip	ProB cell
0.0236145	0.401377	0.275	0.218	1	Slc38a9	ProB cell
0.0155298	0.399154	0.256	0.191	1	Hivep3	ProB cell
0.000159083	0.398921	0.451	0.455	1	Slc38a1	ProB cell
1.15504e-06	0.391928	0.447	0.458	0.0275373	Tsc22d1	ProB cell
1.82038e-15	0.391013	0.882	0.929	4.33997e-11	Ubc	ProB cell
4.28719e-09	0.390751	0.723	0.788	0.000102211	Rgs2	ProB cell
5.59723e-05	0.389794	0.574	0.588	1	Pim1	ProB cell
6.51224e-05	0.386207	0.474	0.449	1	Dock10	ProB cell
0.000999907	0.368323	0.39	0.375	1	Got1	ProB cell
0.00481203	0.365313	0.362	0.335	1	Pld4	ProB cell
0.000143178	0.363756	0.471	0.483	1	Litaf	ProB cell
2.47496e-05	0.363035	0.451	0.483	0.590056	Gadd45a	ProB cell
5.62277e-09	0.36071	0.581	0.646	0.000134052	Snhg1	ProB cell
1.59131e-06	0.359007	0.613	0.671	0.0379385	Jun	ProB cell
2.14377e-08	0.356583	0.894	0.935	0.000511095	Tsc22d3	ProB cell
0.00278124	0.354231	0.17	0.126	1	Jmy	ProB cell
0.000856999	0.353124	0.507	0.517	1	Cbx4	ProB cell
0.00115581	0.326829	0.283	0.351	1	Lars2	ProB cell
0.000209255	0.32059	0.374	0.385	1	Ier5l	ProB cell
0.00344922	0.319896	0.226	0.206	1	Enc1	ProB cell
0.00555371	0.318552	0.271	0.255	1	Gm26532	ProB cell
0.000114838	0.317742	0.268	0.277	1	Tmem64	ProB cell
0.0280828	0.316659	0.287	0.268	1	Akap8l	ProB cell
5.96989e-05	0.316039	0.51	0.563	1	Ifrd1	ProB cell
2.00907e-07	0.315576	0.59	0.649	0.00478983	Sertad1	ProB cell
0.000200572	0.315425	0.608	0.631	1	Cebpb	ProB cell
0.0131013	0.314501	0.235	0.182	1	Cnot3	ProB cell
0.00651783	0.312945	0.176	0.157	1	Slc35b1	ProB cell
6.50693e-11	0.308261	0.813	0.892	1.55132e-06	Ier5	ProB cell
2.59421e-15	0.307836	0.855	0.945	6.18486e-11	Dusp2	ProB cell
0.00475312	0.306731	0.227	0.218	1	Snhg15	ProB cell
0.0609526	0.304949	0.344	0.302	1	Ubn1	ProB cell
0.0251097	0.304273	0.312	0.292	1	Rasgrp1	ProB cell
0.0391622	0.304061	0.311	0.283	1	Zbtb10	ProB cell
0.0178517	0.303081	0.302	0.283	1	Man2a2	ProB cell
0.0395445	0.301796	0.114	0.089	1	Epha2	ProB cell
1.04535e-05	0.299131	0.41	0.48	0.249221	Gm26917	ProB cell
3.56875e-07	0.297129	0.641	0.695	0.00850825	Zfas1	ProB cell
0.0468946	0.296848	0.212	0.169	1	Grn	ProB cell
0.000384076	0.295532	0.297	0.305	1	Ppfia1	ProB cell
0.00411316	0.293141	0.182	0.194	1	D10Wsu102e	ProB cell
0.0219658	0.292262	0.435	0.415	1	Cdkn2aip	ProB cell
0.0141887	0.291024	0.293	0.289	1	Plk2	ProB cell
0.0931157	0.290748	0.302	0.277	1	Gla	ProB cell
0.0304449	0.289898	0.2	0.191	1	Ehmt1	ProB cell
0.0140566	0.288961	0.268	0.271	1	Pdxk	ProB cell
0.0210715	0.288644	0.236	0.2	1	Babam2	ProB cell
0.00223295	0.286901	0.152	0.157	1	Gm42702	ProB cell
1.88812e-06	0.286684	0.546	0.622	0.0450146	Gch1	ProB cell
0.0148429	0.280716	0.175	0.148	1	Sar1b	ProB cell
5.21079e-07	0.279886	0.695	0.76	0.0124231	Snx5	ProB cell
0.0222089	0.279682	0.259	0.268	1	Ddhd1	ProB cell
6.1524e-08	0.278374	0.685	0.748	0.00146679	Ddx3x	ProB cell
0.0107213	0.275292	0.135	0.089	1	Nt5c	ProB cell
0.00407817	0.274455	0.257	0.268	1	Tgif2	ProB cell
0.00299264	0.274144	0.383	0.425	1	Fos	ProB cell
1.49403e-07	0.273997	0.466	0.548	0.00356192	Mtdh	ProB cell
0.156652	0.27262	0.283	0.24	1	Sec24a	ProB cell
1.738e-11	0.270821	0.913	0.975	4.14356e-07	Slc38a2	ProB cell
0.016683	0.269899	0.233	0.228	1	Rassf1	ProB cell
0.00716729	0.269005	0.529	0.529	1	Unc93b1	ProB cell
0.000169112	0.267544	0.547	0.572	1	Atp5b	ProB cell
0.000206486	0.267042	0.278	0.298	1	Bdp1	ProB cell
0.0795788	0.263164	0.151	0.105	1	Amer1	ProB cell
6.32453e-05	0.262528	0.372	0.403	1	Snhg12	ProB cell
0.00305578	0.259839	0.203	0.203	1	Sin3b	ProB cell
0.0450692	0.259536	0.333	0.295	1	Paf1	ProB cell
0.0565668	0.259073	0.241	0.246	1	Socs1	ProB cell
0.000130994	0.257106	0.682	0.714	1	Atf4	ProB cell
6.04385e-07	0.256692	0.451	0.517	0.0144091	Cblb	ProB cell
0.0436143	0.253489	0.154	0.145	1	Snhg5	ProB cell
8.71329e-06	0.252232	0.433	0.477	0.207734	Sirt1	ProB cell
0.0507687	0.251495	0.146	0.117	1	Clcn3	ProB cell
0.0120098	0.248403	0.416	0.431	1	Mzb1	ProB cell
0.000104194	0.24803	0.559	0.594	1	Tmem131l	ProB cell
0.000930617	0.247537	0.259	0.283	1	Ttc3	ProB cell
0.0209136	0.247513	0.335	0.351	1	Rexo1	ProB cell
4.85078e-06	0.246696	0.562	0.634	0.115647	Tuba4a	ProB cell
1.40763e-05	0.245946	0.422	0.483	0.335593	Nme2	ProB cell
0.00451611	0.244956	0.439	0.486	1	Atp1b1	ProB cell
2.30148e-05	0.243455	0.447	0.498	0.548697	Slc1a5	ProB cell
0.0220887	0.242517	0.205	0.194	1	Afap1	ProB cell
0.0120239	0.241743	0.362	0.372	1	Fosb	ProB cell
0.0469371	0.24149	0.266	0.237	1	Myo1g	ProB cell
1.12467e-05	0.241279	0.439	0.489	0.268132	Irs2	ProB cell
0.00305687	0.240866	0.383	0.425	1	Nktr	ProB cell
0.0184956	0.240667	0.374	0.388	1	Cnot8	ProB cell
0.0691398	0.240627	0.164	0.154	1	Mafa	ProB cell
5.80614e-06	0.240401	0.667	0.729	0.138424	Chka	ProB cell
1.73702e-05	0.240123	0.764	0.825	0.414123	Zfp36	ProB cell
0.175922	0.239515	0.19	0.157	1	Gon4l	ProB cell
0.000185852	0.239324	0.487	0.526	1	Anp32b	ProB cell
0.0593068	0.239135	0.176	0.191	1	Cbfa2t3	ProB cell
0.0794678	0.238867	0.166	0.154	1	Nsd2	ProB cell
0.0280944	0.238539	0.102	0.071	1	Lgals1	ProB cell
7.12148e-05	0.237322	0.519	0.594	1	Cited2	ProB cell
0.105139	0.237159	0.308	0.292	1	Snx30	ProB cell
0.0232271	0.236189	0.496	0.492	1	Psap	ProB cell
0.000106086	0.236063	0.486	0.545	1	Bcl11a	ProB cell
6.53031e-06	0.235813	0.528	0.625	0.155689	Icam1	ProB cell
0.0760597	0.235764	0.224	0.209	1	Acsl3	ProB cell
0.0351515	0.235543	0.26	0.268	1	Ddx41	ProB cell
0.116575	0.233993	0.356	0.36	1	Pnp	ProB cell
2.71636e-06	0.233972	0.407	0.474	0.0647606	Ago2	ProB cell
0.0188158	0.231262	0.209	0.203	1	Rps6ka5	ProB cell
0.0289695	0.230421	0.152	0.145	1	Slc25a28	ProB cell
0.214929	0.229916	0.208	0.188	1	Tlcd2	ProB cell
0.00106993	0.228104	0.202	0.222	1	Ehbp1l1	ProB cell
0.0182341	0.227039	0.135	0.148	1	Bambi	ProB cell
0.00207296	0.226513	0.531	0.56	1	Smad7	ProB cell
5.09131e-06	0.225755	0.262	0.311	0.121382	Akr1b3	ProB cell
0.130636	0.225676	0.22	0.218	1	Bnip1	ProB cell
1.36897e-06	0.225349	0.495	0.578	0.0326376	BC004004	ProB cell
4.96625e-05	0.22534	0.392	0.465	1	Irf1	ProB cell
0.00149684	0.225322	0.278	0.314	1	9930111J21Rik2	ProB cell
0.00380635	0.223642	0.616	0.68	1	Dleu2	ProB cell
0.00366956	0.222801	0.16	0.178	1	Srpk3	ProB cell
0.0182926	0.222248	0.369	0.397	1	Yeats4	ProB cell
0.000988014	0.221371	0.419	0.458	1	Rap1a	ProB cell
0.0303292	0.220656	0.256	0.249	1	Pgm2l1	ProB cell
0.0658057	0.220054	0.179	0.154	1	Tkt	ProB cell
0.00207316	0.218975	0.202	0.225	1	Smarca2	ProB cell
0.174823	0.218665	0.118	0.111	1	Cacna1e	ProB cell
0.00898579	0.21697	0.604	0.643	1	Birc2	ProB cell
0.000250042	0.215983	0.414	0.452	1	Ptk2b	ProB cell
0.12975	0.215965	0.199	0.188	1	Maf	ProB cell
0.0194936	0.215675	0.233	0.222	1	Sidt2	ProB cell
0.0557611	0.21507	0.123	0.111	1	Bcl6	ProB cell
2.96743e-09	0.21452	0.771	0.865	7.07465e-05	Ybx1	ProB cell
0.07885	0.213412	0.294	0.258	1	Ankrd37	ProB cell
0.127153	0.213298	0.238	0.197	1	Hmgcs1	ProB cell
0.0627233	0.213178	0.176	0.172	1	Asna1	ProB cell
0.0021861	0.21316	0.318	0.375	1	Hspa1a	ProB cell
0.143043	0.212278	0.108	0.089	1	Cir1	ProB cell
0.0826116	0.212129	0.978	0.991	1	Ftl1	ProB cell
1.36414e-07	0.211676	0.643	0.742	0.00325226	Pten	ProB cell
0.0454968	0.210515	0.182	0.188	1	Brwd3	ProB cell
0.157808	0.210163	0.3	0.289	1	St3gal1	ProB cell
0.00897714	0.209632	0.236	0.274	1	Plac8	ProB cell
0.0113034	0.208263	0.166	0.163	1	Mtch1	ProB cell
0.00265412	0.20784	0.507	0.542	1	Ankrd12	ProB cell
3.06557e-12	0.207266	0.851	0.951	7.30863e-08	Brd2	ProB cell
1.59082e-07	0.206738	0.643	0.732	0.00379267	Hnrnpdl	ProB cell
0.062759	0.206534	0.133	0.123	1	Gm27010	ProB cell
0.144552	0.204146	0.257	0.258	1	Taok3	ProB cell
0.212317	0.203927	0.281	0.274	1	Usp3	ProB cell
0.0696961	0.203863	0.19	0.182	1	Larp1	ProB cell
1.52995e-06	0.203346	0.889	0.951	0.0364755	Nfkbia	ProB cell
0.212536	0.202773	0.105	0.086	1	Slc12a3	ProB cell
0.0346859	0.202743	0.152	0.138	1	Dmac2	ProB cell
0.000499739	0.202722	0.972	1	1	Gm42418	ProB cell
0.00111955	0.202391	0.528	0.566	1	Ggnbp2	ProB cell
0.0133729	0.20206	0.399	0.431	1	Mindy2	ProB cell
0.0448473	0.201816	0.197	0.191	1	Ctsd	ProB cell
0.000405217	0.201336	0.475	0.538	1	Topors	ProB cell
0.00197394	0.201316	0.129	0.154	1	Pbx3	ProB cell
9.70549e-07	-0.200133	0.928	0.982	0.0231388	Rpl34	ProB cell
0.00015918	-0.200218	0.096	0.188	1	Zfp53	ProB cell
3.689e-08	-0.200262	0.93	0.988	0.000879494	Rpl41	ProB cell
0.000127894	-0.200915	0.499	0.64	1	Gramd3	ProB cell
0.00277017	-0.201079	0.141	0.228	1	Nras	ProB cell
0.00416125	-0.201748	0.105	0.182	1	Stard7	ProB cell
0.0354776	-0.202423	0.103	0.157	1	Gm4258	ProB cell
0.00538397	-0.202477	0.179	0.268	1	Fgfr1op2	ProB cell
0.00542067	-0.20254	0.233	0.329	1	Cbx3	ProB cell
0.00015964	-0.202861	0.175	0.289	1	Trim27	ProB cell
2.97576e-10	-0.202952	0.845	0.972	7.09451e-06	Rpl35	ProB cell
0.000133902	-0.203047	0.209	0.329	1	Fam13b	ProB cell
0.000422644	-0.203392	0.066	0.145	1	Rrm1	ProB cell
4.4065e-08	-0.204857	0.694	0.858	0.00105055	Pfn1	ProB cell
5.05378e-05	-0.205009	0.565	0.705	1	Vpreb3	ProB cell
0.0351367	-0.205337	0.271	0.351	1	Gimap1	ProB cell
5.10547e-07	-0.205959	0.65	0.812	0.012172	Tax1bp1	ProB cell
0.00275322	-0.206192	0.097	0.172	1	Cwf19l2	ProB cell
0.000125495	-0.206572	0.41	0.551	1	Tpm3-rs7	ProB cell
0.0137885	-0.206797	0.3	0.394	1	Rps27rt	ProB cell
0.00374337	-0.206933	0.251	0.354	1	Med1	ProB cell
8.95171e-06	-0.207483	0.127	0.243	0.213418	Isca1	ProB cell
5.44717e-06	-0.20859	0.463	0.628	0.129866	Prkcb	ProB cell
4.82635e-09	-0.210245	0.57	0.76	0.000115065	Sp100	ProB cell
0.0227318	-0.210757	0.182	0.258	1	Usp24	ProB cell
0.00164935	-0.210821	0.12	0.206	1	Ifngr1	ProB cell
0.00027309	-0.210895	0.25	0.372	1	Sp110	ProB cell
2.65997e-05	-0.210928	0.481	0.634	0.634164	Lbh	ProB cell
7.04349e-08	-0.211039	0.552	0.735	0.00167924	Tnfrsf13c	ProB cell
3.90966e-07	-0.21217	0.747	0.889	0.00932102	Srgn	ProB cell
0.00127967	-0.212333	0.105	0.188	1	Btrc	ProB cell
1.94994e-08	-0.212663	0.629	0.809	0.000464886	Atf7ip	ProB cell
6.26513e-07	-0.213282	0.529	0.702	0.0149367	Cks2	ProB cell
0.0026418	-0.213292	0.336	0.449	1	Abi1	ProB cell
0.000191797	-0.213517	0.38	0.517	1	Shisa5	ProB cell
7.89118e-05	-0.21356	0.26	0.391	1	Sftpa1	ProB cell
2.40004e-07	-0.213826	0.176	0.326	0.00572193	Anapc16	ProB cell
0.00034141	-0.215411	0.151	0.255	1	Haao	ProB cell
0.00153467	-0.215851	0.094	0.175	1	Tpd52l2	ProB cell
1.67486e-07	-0.217031	0.315	0.495	0.00399303	Supt4a	ProB cell
8.78671e-06	-0.219318	0.326	0.477	0.209484	Cox6c	ProB cell
1.6715e-07	-0.219525	0.499	0.683	0.00398503	Actr2	ProB cell
0.000139746	-0.21968	0.205	0.323	1	Itgb3	ProB cell
1.88663e-05	-0.219953	0.277	0.422	0.44979	Rchy1	ProB cell
0.000142988	-0.219986	0.232	0.357	1	Fcer2a	ProB cell
5.56137e-06	-0.22016	0.502	0.662	0.132589	Atp5l	ProB cell
0.0218986	-0.220319	0.064	0.111	1	Mob3a	ProB cell
5.90696e-05	-0.220396	0.209	0.338	1	S100a11	ProB cell
7.50283e-05	-0.220458	0.257	0.391	1	N4bp2l2	ProB cell
6.11451e-05	-0.22071	0.211	0.335	1	Acbd5	ProB cell
1.37895e-07	-0.220843	0.436	0.622	0.00328754	Sh3bgrl3	ProB cell
0.00029879	-0.221428	0.309	0.44	1	Cisd2	ProB cell
0.000142715	-0.221489	0.206	0.326	1	Pnpla8	ProB cell
9.82463e-05	-0.222365	0.245	0.375	1	Tmed5	ProB cell
2.67451e-09	-0.222747	0.918	0.994	6.37629e-05	Rpl37a	ProB cell
2.16181e-07	-0.222976	0.209	0.366	0.00515396	Rapgef4	ProB cell
3.77028e-08	-0.223005	0.256	0.431	0.000898872	Serpinb1a	ProB cell
3.36525e-05	-0.22324	0.069	0.163	0.802309	Trmt1	ProB cell
9.73467e-11	-0.223549	0.795	0.948	2.32084e-06	Serp1	ProB cell
0.00138015	-0.224693	0.205	0.311	1	Cdt1	ProB cell
0.000306785	-0.224841	0.433	0.569	1	Cnot1	ProB cell
2.04628e-06	-0.225683	0.345	0.511	0.0487853	Dazap2	ProB cell
0.00019734	-0.225754	0.224	0.348	1	Ywhab	ProB cell
1.24948e-12	-0.228534	0.889	0.997	2.97889e-08	Rpl21	ProB cell
0.000362757	-0.228801	0.178	0.289	1	Cabin1	ProB cell
0.00018148	-0.229032	0.58	0.714	1	Klf2	ProB cell
6.24146e-06	-0.229743	0.229	0.372	0.148803	Ypel3	ProB cell
1.03167e-06	-0.230554	0.166	0.305	0.024596	Cr2	ProB cell
3.59539e-09	-0.230865	0.402	0.606	8.57176e-05	Inpp5d	ProB cell
8.00738e-05	-0.231369	0.332	0.471	1	Trim8	ProB cell
3.2165e-05	-0.231379	0.534	0.683	0.766845	Top1	ProB cell
1.24829e-06	-0.231409	0.564	0.732	0.0297604	Serbp1	ProB cell
1.83328e-06	-0.231409	0.184	0.326	0.0437071	Wdr1	ProB cell
1.50121e-06	-0.231731	0.387	0.56	0.0357904	Smap2	ProB cell
3.57626e-09	-0.231834	0.864	0.972	8.52617e-05	Rpl36	ProB cell
0.00407066	-0.231935	0.224	0.323	1	Arl5b	ProB cell
4.64829e-07	-0.232216	0.269	0.434	0.011082	Selenok	ProB cell
8.12733e-05	-0.23243	0.445	0.591	1	Arpc5l	ProB cell
0.000353651	-0.235036	0.253	0.375	1	Akna	ProB cell
0.000189211	-0.236066	0.52	0.655	1	Iglc3	ProB cell
2.46306e-06	-0.236176	0.115	0.237	0.0587219	Cox17	ProB cell
0.000648843	-0.236332	0.988	0.994	1	Cd74	ProB cell
1.76692e-05	-0.236895	0.193	0.323	0.421252	Tomm7	ProB cell
8.18968e-07	-0.237112	0.263	0.425	0.019525	Cacybp	ProB cell
3.7994e-05	-0.237212	0.269	0.412	0.905815	Dnajc5	ProB cell
3.21297e-11	-0.237933	0.487	0.714	7.66005e-07	4930523C07Rik	ProB cell
0.000161079	-0.240841	0.209	0.332	1	Hnrnph2	ProB cell
0.0467328	-0.242423	0.157	0.222	1	Stat1	ProB cell
0.000671597	-0.24274	0.274	0.394	1	Ptges3	ProB cell
1.23988e-08	-0.243007	0.807	0.942	0.000295599	Mcl1	ProB cell
0.00195463	-0.245271	0.096	0.175	1	Fnta	ProB cell
1.87863e-12	-0.245278	0.541	0.772	4.47884e-08	Serf2	ProB cell
1.11315e-06	-0.245394	0.58	0.748	0.0265387	Arid4b	ProB cell
0.000157304	-0.245821	0.109	0.209	1	Nsun6	ProB cell
0.0146729	-0.246079	0.141	0.212	1	Nucks1	ProB cell
0.000532009	-0.246404	0.214	0.329	1	Ttpal	ProB cell
5.54661e-10	-0.246454	0.895	0.988	1.32237e-05	Rpl37	ProB cell
0.00453382	-0.246553	0.143	0.228	1	Atox1	ProB cell
1.35522e-07	-0.246773	0.972	0.997	0.00323098	Actb	ProB cell
0.000258862	-0.247573	0.196	0.314	1	Chtop	ProB cell
1.74002e-12	-0.247605	0.731	0.92	4.14838e-08	Hnrnpk	ProB cell
0.000619547	-0.248521	0.066	0.142	1	P2ry10b	ProB cell
0.0008127	-0.248923	0.094	0.175	1	Hmgcr	ProB cell
4.53356e-06	-0.248942	0.3	0.449	0.108085	Fam111a	ProB cell
0.011814	-0.249373	0.193	0.277	1	Farsb	ProB cell
9.00927e-06	-0.249759	0.196	0.332	0.21479	Elob	ProB cell
2.14913e-07	-0.249848	0.448	0.634	0.00512374	Nfkb1	ProB cell
2.07607e-07	-0.250224	0.725	0.874	0.00494955	Mef2c	ProB cell
0.000549721	-0.250484	0.263	0.385	1	Prpf39	ProB cell
0.00186396	-0.250743	0.158	0.252	1	Zfp869	ProB cell
1.57256e-05	-0.250766	0.317	0.471	0.374914	Dnaja2	ProB cell
5.41011e-08	-0.251956	0.462	0.655	0.00128982	Dhx40	ProB cell
0.000131547	-0.252215	0.229	0.357	1	Wbp2	ProB cell
0.000485183	-0.253526	0.786	0.874	1	H2-Eb1	ProB cell
0.000130602	-0.255313	0.205	0.329	1	Smarcd2	ProB cell
0.0369713	-0.255814	0.091	0.138	1	Myb	ProB cell
0.000542353	-0.256189	0.146	0.249	1	Dcun1d5	ProB cell
0.00100663	-0.256469	0.126	0.215	1	Tmem248	ProB cell
0.00667711	-0.25652	0.141	0.222	1	Plaur	ProB cell
1.98456e-05	-0.25691	0.308	0.458	0.473138	Srcap	ProB cell
8.16469e-05	-0.258425	0.132	0.243	1	Atp5md	ProB cell
5.46259e-05	-0.259942	0.099	0.203	1	Cops3	ProB cell
2.45623e-12	-0.261425	0.644	0.858	5.8559e-08	Pcbp2	ProB cell
2.89495e-06	-0.261517	0.338	0.498	0.0690184	Usp15	ProB cell
8.07943e-06	-0.262591	0.226	0.372	0.192622	Cbx1	ProB cell
1.15162e-05	-0.262932	0.205	0.345	0.274558	Notch2	ProB cell
0.00106591	-0.263737	0.187	0.292	1	Slfn2	ProB cell
0.0220083	-0.263754	0.07	0.123	1	Gpr65	ProB cell
0.00417569	-0.268264	0.093	0.166	1	Cd84	ProB cell
1.0016e-08	-0.268733	0.71	0.877	0.000238792	Rpl31	ProB cell
1.19664e-05	-0.270264	0.33	0.486	0.28529	Stag2	ProB cell
0.000110588	-0.271706	0.16	0.274	1	Gpr171	ProB cell
0.00690603	-0.27184	0.862	0.902	1	H2-Aa	ProB cell
0.000221066	-0.27187	0.208	0.329	1	Senp7	ProB cell
3.19231e-12	-0.272012	0.558	0.788	7.6108e-08	Paip2	ProB cell
6.03285e-07	-0.272057	0.601	0.769	0.0143829	Rpl29	ProB cell
5.74157e-05	-0.273464	0.102	0.206	1	Ythdf2	ProB cell
2.78128e-06	-0.275254	0.454	0.625	0.0663086	Bcl10	ProB cell
1.74053e-05	-0.275283	0.191	0.326	0.414959	Tbc1d20	ProB cell
5.43336e-06	-0.276952	0.106	0.225	0.129537	Sharpin	ProB cell
0.00054816	-0.277082	0.148	0.249	1	Stap1	ProB cell
3.04713e-07	-0.278431	0.653	0.815	0.00726467	Rhoa	ProB cell
0.000822934	-0.278741	0.293	0.412	1	Rictor	ProB cell
9.73058e-07	-0.279049	0.242	0.403	0.0231987	Trp53i11	ProB cell
1.80177e-09	-0.280203	0.75	0.911	4.29559e-05	Cd52	ProB cell
4.39707e-10	-0.281636	0.906	0.985	1.04831e-05	Rpl39	ProB cell
6.18027e-05	-0.282008	0.259	0.397	1	Elmo1	ProB cell
2.61829e-11	-0.285623	0.858	0.978	6.24228e-07	Rpl38	ProB cell
1.9891e-05	-0.286736	0.293	0.443	0.474221	Cse1l	ProB cell
6.52936e-06	-0.286814	0.132	0.258	0.155666	Frg1	ProB cell
1.24652e-06	-0.287144	0.523	0.695	0.0297182	Sesn1	ProB cell
1.11066e-10	-0.287454	0.71	0.892	2.64792e-06	Ptp4a2	ProB cell
0.000730853	-0.287958	0.842	0.92	1	Rel	ProB cell
0.00416281	-0.288948	0.703	0.797	1	Iglc2	ProB cell
3.19545e-06	-0.290865	0.269	0.428	0.0761827	Dock11	ProB cell
6.3064e-07	-0.291874	0.278	0.449	0.0150351	Rbbp7	ProB cell
2.14276e-05	-0.292641	0.115	0.231	0.510855	Vps37a	ProB cell
0.00017313	-0.293385	0.181	0.298	1	Ptpn22	ProB cell
1.18242e-05	-0.294624	0.546	0.702	0.281902	Ppp1r18	ProB cell
1.07968e-09	-0.296466	0.882	0.978	2.57406e-05	Rps28	ProB cell
0.000976682	-0.296918	0.129	0.222	1	Hist1h2ap	ProB cell
9.34735e-06	-0.299856	0.066	0.163	0.22285	Uqcrb	ProB cell
3.57742e-05	-0.300199	0.161	0.286	0.852893	Ubald2	ProB cell
9.25866e-10	-0.300645	0.984	1	2.20736e-05	Tmsb4x	ProB cell
4.70283e-08	-0.301506	0.786	0.914	0.0011212	Serinc3	ProB cell
1.55974e-05	-0.301717	0.363	0.52	0.371858	Gng5	ProB cell
1.77767e-05	-0.303203	0.232	0.375	0.423815	Hhex	ProB cell
0.00018427	-0.303389	0.096	0.191	1	Apobec1	ProB cell
2.10671e-05	-0.303458	0.293	0.443	0.502262	B3gnt5	ProB cell
1.43591e-06	-0.303545	0.266	0.431	0.0342336	Mob1a	ProB cell
1.93898e-10	-0.303569	0.737	0.908	4.62272e-06	Gdi2	ProB cell
4.81314e-06	-0.303944	0.253	0.406	0.11475	Cebpz	ProB cell
2.51759e-11	-0.308106	0.286	0.505	6.0022e-07	Tma7	ProB cell
0.0225928	-0.30986	0.436	0.529	1	AY036118	ProB cell
0.000202705	-0.31341	0.854	0.911	1	Cd79b	ProB cell
5.15991e-09	-0.315318	0.474	0.68	0.000123017	Pou2af1	ProB cell
2.21135e-11	-0.316572	0.916	0.988	5.27208e-07	Rps21	ProB cell
7.15674e-08	-0.316682	0.634	0.806	0.00170624	Cst3	ProB cell
3.83725e-07	-0.316977	0.454	0.637	0.00914839	Pkig	ProB cell
3.10476e-05	-0.319241	0.389	0.542	0.740205	Nrros	ProB cell
3.81762e-05	-0.320174	0.271	0.412	0.910158	Gm47283	ProB cell
9.54917e-12	-0.331483	0.396	0.634	2.27662e-07	Il2rg	ProB cell
1.74691e-07	-0.333582	0.073	0.197	0.0041648	B4galnt1	ProB cell
0.00022844	-0.334398	0.399	0.532	1	Pnpla2	ProB cell
6.05099e-10	-0.336616	0.303	0.514	1.44262e-05	Sec61g	ProB cell
0.00513844	-0.339809	0.229	0.314	1	4930597A21Rik	ProB cell
1.07467e-06	-0.341323	0.332	0.505	0.0256212	Dad1	ProB cell
0.000253981	-0.341905	0.296	0.422	1	Adrb2	ProB cell
6.93492e-05	-0.344605	0.749	0.858	1	H2-Ab1	ProB cell
7.50172e-06	-0.346689	0.118	0.24	0.178849	Gsn	ProB cell
6.55198e-09	-0.350963	0.109	0.265	0.000156206	Lyz1	ProB cell
4.33874e-11	-0.358144	0.315	0.542	1.0344e-06	Zc3hav1	ProB cell
6.59161e-12	-0.362825	0.487	0.723	1.57151e-07	Fcmr	ProB cell
3.03309e-09	-0.363847	0.118	0.28	7.23118e-05	Sftpb	ProB cell
9.06714e-11	-0.366493	0.682	0.865	2.1617e-06	Gm10076	ProB cell
8.5067e-08	-0.369927	0.199	0.369	0.00202808	Traf4	ProB cell
1.23316e-08	-0.371981	0.469	0.671	0.000293998	Zfp608	ProB cell
5.30619e-09	-0.374832	0.214	0.403	0.000126505	Srp14	ProB cell
0.00129256	-0.38313	0.045	0.108	1	AC160336.1	ProB cell
1.75151e-05	-0.383528	0.259	0.406	0.417577	Lamp2	ProB cell
2.57463e-18	-0.385525	0.934	0.991	6.13817e-14	Rps27	ProB cell
0.000329505	-0.390925	0.064	0.138	1	Alcam	ProB cell
2.97136e-17	-0.392926	0.943	0.991	7.08403e-13	Rps29	ProB cell
5.40626e-11	-0.392961	0.827	0.954	1.28891e-06	Tmsb10	ProB cell
5.70113e-11	-0.415706	0.076	0.237	1.35921e-06	Cbr2	ProB cell
5.07379e-12	-0.435254	0.552	0.782	1.20964e-07	Ighd	ProB cell
2.18584e-12	-0.439566	0.643	0.84	5.21126e-08	Uba52	ProB cell
1.07409e-09	-0.475869	0.233	0.434	2.56075e-05	Ly86	ProB cell
2.21388e-15	-0.563357	0.326	0.6	5.27811e-11	Gimap6	ProB cell
5.37409e-32	-0.738305	0.743	0.957	1.28124e-27	Sftpc	ProB cell
7.82405e-123	5.10184	0.761	0	1.86533e-118	Ighg1	Plasma B cell
1.92685e-116	4.46884	0.819	0.053	4.59381e-112	Igha	Plasma B cell
6.72873e-79	3.81596	0.643	0.027	1.6042e-74	Jchain	Plasma B cell
2.28328e-78	2.72834	0.989	0.568	5.44356e-74	Igkc	Plasma B cell
1.09781e-09	2.09541	0.116	0.008	2.61728e-05	Ighg2b	Plasma B cell
5.12907e-22	1.74962	0.295	0.038	1.22282e-17	Slpi	Plasma B cell
1.30423e-09	1.47509	0.258	0.083	3.10942e-05	S100a9	Plasma B cell
5.53402e-07	1.27175	0.158	0.042	0.0131937	S100a8	Plasma B cell
1.20607e-10	1.19169	0.743	0.515	2.87539e-06	Ighm	Plasma B cell
6.08876e-07	1.05769	0.254	0.106	0.0145162	Cxcl2	Plasma B cell
2.50222e-12	1.02012	0.239	0.053	5.96555e-08	Chil3	Plasma B cell
1.05814e-05	1.01836	0.179	0.076	0.252272	2810474O19Rik	Plasma B cell
0.000138295	0.978524	0.1	0.03	1	Retnlg	Plasma B cell
1.35564e-16	0.96958	0.145	0	3.23198e-12	Retnla	Plasma B cell
7.21643e-05	0.913133	0.256	0.152	1	Maf	Plasma B cell
4.78637e-10	0.89445	0.202	0.045	1.14112e-05	Iglc1	Plasma B cell
0.00111198	0.838154	0.249	0.159	1	Rgs1	Plasma B cell
6.09582e-05	0.829904	0.196	0.087	1	Il1b	Plasma B cell
8.52374e-08	0.777646	0.216	0.072	0.00203215	Ccl6	Plasma B cell
0.000143724	0.74492	0.177	0.076	1	S100a4	Plasma B cell
0.000531875	0.736411	0.27	0.17	1	Pou2f2	Plasma B cell
2.4171e-06	0.7143	0.177	0.129	0.0576261	Mzb1	Plasma B cell
0.000247109	0.6989	0.333	0.284	1	S100a11	Plasma B cell
1.02495e-08	0.676888	0.143	0.023	0.00024436	Lcn2	Plasma B cell
0.000540547	0.670891	0.116	0.042	1	Csf3r	Plasma B cell
5.49018e-06	0.663334	0.145	0.049	0.130891	Chil1	Plasma B cell
0.00117993	0.65927	0.271	0.197	1	Iglc2	Plasma B cell
0.00849909	0.629054	0.154	0.133	1	Syne1	Plasma B cell
0.000831722	0.626341	0.323	0.22	1	mt-Atp8	Plasma B cell
0.00344762	0.611414	0.281	0.182	1	S100a6	Plasma B cell
0.000376167	0.60531	0.234	0.152	1	Msi2	Plasma B cell
0.263063	0.599767	0.996	1	1	Gm42418	Plasma B cell
0.000970654	0.596453	0.117	0.045	1	Ccrl2	Plasma B cell
7.47087e-05	0.585873	0.353	0.231	1	Ctsd	Plasma B cell
0.000144954	0.581958	0.489	0.364	1	Psap	Plasma B cell
0.000468516	0.577637	0.162	0.072	1	Fgl2	Plasma B cell
2.51201e-05	0.575257	0.597	0.652	0.598887	Lars2	Plasma B cell
0.0125726	0.565295	0.165	0.098	1	Zcchc11	Plasma B cell
0.000627575	0.537788	0.13	0.061	1	Gm15987	Plasma B cell
0.0102197	0.532903	0.117	0.057	1	Prdm1	Plasma B cell
0.000546066	0.532587	0.263	0.159	1	Ctsb	Plasma B cell
6.31576e-05	0.52632	0.126	0.038	1	Cd14	Plasma B cell
0.00595152	0.520298	0.107	0.053	1	Hdc	Plasma B cell
0.00431283	0.499755	0.218	0.136	1	AU020206	Plasma B cell
0.00609384	0.466933	0.134	0.064	1	Ccr2	Plasma B cell
0.0113389	0.45938	0.21	0.14	1	Itgal	Plasma B cell
0.000361355	0.457498	0.134	0.057	1	Cd6	Plasma B cell
0.00727247	0.45065	0.127	0.072	1	Nfil3	Plasma B cell
0.00202165	0.440968	0.106	0.045	1	Cd300lf	Plasma B cell
0.00239065	0.436229	0.14	0.068	1	Fam129a	Plasma B cell
0.000660106	0.429271	0.11	0.038	1	Cish	Plasma B cell
0.109627	0.428026	0.363	0.303	1	Zbtb20	Plasma B cell
0.0341597	0.425004	0.282	0.28	1	Hspa1b	Plasma B cell
0.0037005	0.418811	0.165	0.098	1	Il18r1	Plasma B cell
0.192385	0.414168	0.151	0.125	1	Msrb1	Plasma B cell
0.00133374	0.408056	0.194	0.11	1	Lcp2	Plasma B cell
0.0124027	0.404657	0.196	0.17	1	Cstb	Plasma B cell
0.0443832	0.404635	0.15	0.125	1	Tet2	Plasma B cell
0.00158169	0.403031	0.654	0.686	1	Dusp1	Plasma B cell
0.00025621	0.402366	0.26	0.152	1	Cd44	Plasma B cell
0.0389173	0.393386	0.12	0.083	1	Mdfic	Plasma B cell
0.0159386	0.392592	0.278	0.254	1	Git2	Plasma B cell
0.000843809	0.391271	0.412	0.398	1	Pkm	Plasma B cell
0.020936	0.389564	0.131	0.083	1	Grina	Plasma B cell
0.0797076	0.38167	0.15	0.117	1	Hp	Plasma B cell
0.00672851	0.380878	0.246	0.167	1	Cd84	Plasma B cell
0.00373414	0.380353	0.174	0.152	1	Csnk1g2	Plasma B cell
0.0108621	0.379579	0.1	0.053	1	Hnrnpll	Plasma B cell
6.90257e-05	0.375868	0.549	0.549	1	Lyz2	Plasma B cell
0.043874	0.373337	0.14	0.102	1	Tpd52	Plasma B cell
0.00333549	0.372546	0.196	0.186	1	Ssr4	Plasma B cell
0.0181273	0.370986	0.264	0.231	1	Hnrnpul2	Plasma B cell
0.008265	0.370123	0.182	0.114	1	Ssbp3	Plasma B cell
0.0340401	0.369025	0.301	0.254	1	Zfp644	Plasma B cell
0.0452377	0.368912	0.178	0.174	1	Nr4a2	Plasma B cell
0.0119941	0.368244	0.28	0.223	1	Limd2	Plasma B cell
0.0624799	0.367987	0.157	0.106	1	Xylt1	Plasma B cell
0.023682	0.367437	0.34	0.303	1	Atp6v0c	Plasma B cell
0.0206188	0.36676	0.226	0.205	1	Tmpo	Plasma B cell
0.10283	0.365532	0.165	0.129	1	Ier3	Plasma B cell
2.92198e-06	0.36499	0.884	0.875	0.069663	Scgb1a1	Plasma B cell
0.0230425	0.364017	0.257	0.212	1	Ubtf	Plasma B cell
0.018964	0.363408	0.133	0.076	1	Pstpip1	Plasma B cell
0.10346	0.359857	0.185	0.148	1	Samsn1	Plasma B cell
0.00719356	0.356873	0.119	0.064	1	Ganab	Plasma B cell
0.0249563	0.354539	0.102	0.061	1	Mrpl57	Plasma B cell
0.0588647	0.353154	0.326	0.258	1	Inpp4b	Plasma B cell
0.00327321	0.352435	0.264	0.261	1	Ostf1	Plasma B cell
0.00541656	0.350643	0.121	0.068	1	Calm3	Plasma B cell
0.0403515	0.349093	0.34	0.284	1	Numa1	Plasma B cell
0.000190315	0.347492	0.366	0.345	1	Ikzf1	Plasma B cell
0.00957121	0.345274	0.26	0.227	1	Ubl5	Plasma B cell
0.132802	0.342191	0.373	0.36	1	Pim1	Plasma B cell
0.00765089	0.341313	0.463	0.367	1	Id2	Plasma B cell
0.149286	0.341246	0.175	0.136	1	Ifitm2	Plasma B cell
0.0602165	0.341109	0.153	0.098	1	Tmem176a	Plasma B cell
0.00862112	0.338292	0.456	0.371	1	Crip1	Plasma B cell
0.00999395	0.336761	0.614	0.606	1	Atrx	Plasma B cell
0.0346522	0.335767	0.153	0.091	1	Mt1	Plasma B cell
0.0106094	0.330888	0.105	0.076	1	Ubqln2	Plasma B cell
0.298541	0.328777	0.362	0.322	1	Il7r	Plasma B cell
0.124668	0.328648	0.145	0.129	1	Map2k3	Plasma B cell
0.146499	0.324761	0.232	0.212	1	Ttc3	Plasma B cell
0.00033519	0.323159	0.109	0.034	1	Glrx	Plasma B cell
0.00455315	0.323085	0.554	0.462	1	Ahnak	Plasma B cell
0.00684777	0.317721	0.432	0.379	1	Ucp2	Plasma B cell
0.0394472	0.317247	0.143	0.095	1	Ctsa	Plasma B cell
0.0303664	0.317164	0.205	0.163	1	Reep5	Plasma B cell
0.0452619	0.316467	0.24	0.231	1	Vars	Plasma B cell
0.0512159	0.316191	0.192	0.133	1	Anxa2	Plasma B cell
0.0906384	0.315136	0.186	0.129	1	Tyrobp	Plasma B cell
0.00936275	0.314187	0.232	0.212	1	Znrf2	Plasma B cell
0.134116	0.312764	0.28	0.269	1	Cdkn1a	Plasma B cell
0.0282151	0.308952	0.154	0.117	1	Ndufb7	Plasma B cell
0.018735	0.308528	0.169	0.125	1	Sfswap	Plasma B cell
0.0289032	0.308159	0.123	0.11	1	Ciita	Plasma B cell
0.0776643	0.305317	0.126	0.091	1	Mink1	Plasma B cell
0.036979	0.305211	0.124	0.072	1	Mib1	Plasma B cell
0.126949	0.303904	0.36	0.311	1	Ccdc88c	Plasma B cell
0.0311236	0.303852	0.246	0.174	1	Rassf3	Plasma B cell
0.249623	0.301545	0.383	0.326	1	Lnpep	Plasma B cell
0.0575323	0.300369	0.181	0.148	1	Gpsm3	Plasma B cell
0.0506684	0.300263	0.1	0.068	1	Mgst1	Plasma B cell
0.0281787	0.300235	0.475	0.447	1	Itga4	Plasma B cell
0.122248	0.298717	0.144	0.102	1	Slco3a1	Plasma B cell
0.07779	0.297943	0.194	0.136	1	Aftph	Plasma B cell
0.0909792	0.296801	0.181	0.155	1	Zyx	Plasma B cell
0.0418593	0.295492	0.157	0.106	1	H13	Plasma B cell
0.248721	0.295353	0.114	0.08	1	Anxa1	Plasma B cell
0.138211	0.294753	0.107	0.091	1	Sftpd	Plasma B cell
0.0201727	0.2946	0.1	0.08	1	Mafg	Plasma B cell
0.0463284	0.294507	0.315	0.261	1	Nfkbiz	Plasma B cell
0.255989	0.294472	0.169	0.133	1	Impact	Plasma B cell
0.0760142	0.294109	0.184	0.136	1	Tmem131	Plasma B cell
0.0256385	0.293494	0.161	0.098	1	Cds2	Plasma B cell
0.125553	0.293148	0.181	0.148	1	Snrnp48	Plasma B cell
0.0771328	0.292416	0.213	0.155	1	Bhlhe40	Plasma B cell
0.0864498	0.290491	0.414	0.379	1	Map1lc3b	Plasma B cell
0.28108	0.290194	0.1	0.08	1	Gprin3	Plasma B cell
0.0314244	0.290086	0.167	0.14	1	Ubac2	Plasma B cell
0.00671883	0.28967	0.605	0.625	1	Gadd45b	Plasma B cell
0.0167244	0.288761	0.321	0.307	1	Gpi1	Plasma B cell
0.026083	0.287626	0.184	0.114	1	Lgals3	Plasma B cell
0.00860092	0.285683	0.613	0.633	1	Actg1	Plasma B cell
0.0972466	0.285345	0.171	0.117	1	Pou2f1	Plasma B cell
0.0581134	0.284802	0.126	0.11	1	Crybg1	Plasma B cell
0.0865975	0.284021	0.246	0.205	1	Setd5	Plasma B cell
0.118674	0.283443	0.218	0.182	1	Mia3	Plasma B cell
0.139982	0.283233	0.119	0.087	1	Zcchc6	Plasma B cell
0.00964698	0.281239	0.12	0.057	1	Lax1	Plasma B cell
0.0401233	0.28116	0.314	0.292	1	Arpc5	Plasma B cell
0.0291811	0.280885	0.325	0.277	1	Bod1l	Plasma B cell
0.0808084	0.280823	0.141	0.095	1	Cmtm6	Plasma B cell
0.0198342	0.280186	0.462	0.451	1	Vim	Plasma B cell
0.107783	0.279926	0.175	0.125	1	Atp6v1g1	Plasma B cell
0.0208484	0.277456	0.13	0.106	1	Gramd4	Plasma B cell
0.0899938	0.276768	0.213	0.208	1	Mob1a	Plasma B cell
0.0560411	0.275846	0.121	0.08	1	Slc25a11	Plasma B cell
0.240507	0.275166	0.143	0.121	1	Ptger4	Plasma B cell
0.051221	0.274597	0.247	0.208	1	Glud1	Plasma B cell
0.0264104	0.274071	0.208	0.205	1	Tcf20	Plasma B cell
0.112308	0.273095	0.16	0.152	1	Myo9b	Plasma B cell
0.0543983	0.272831	0.164	0.133	1	Pmepa1	Plasma B cell
0.0339865	0.272105	0.362	0.337	1	Tagln2	Plasma B cell
0.219725	0.270803	0.216	0.182	1	Tcf7	Plasma B cell
0.108345	0.270653	0.11	0.08	1	Klhl2	Plasma B cell
0.0982167	0.270603	0.236	0.189	1	Nudcd3	Plasma B cell
0.0288021	0.27057	0.1	0.049	1	Cd4	Plasma B cell
0.0521765	0.270007	0.23	0.231	1	Tapbp	Plasma B cell
0.315998	0.268996	0.137	0.121	1	Sec61a1	Plasma B cell
0.121886	0.268986	0.206	0.167	1	Tprgl	Plasma B cell
0.0353419	0.268075	0.271	0.265	1	Capzb	Plasma B cell
0.0947055	0.267991	0.236	0.178	1	Itgb2	Plasma B cell
0.0237031	0.267306	0.332	0.333	1	Irf2bp2	Plasma B cell
0.121619	0.264944	0.333	0.273	1	Ewsr1	Plasma B cell
0.142845	0.264074	0.102	0.083	1	Nsrp1	Plasma B cell
0.0746274	0.263385	0.516	0.485	1	Fos	Plasma B cell
0.174545	0.263365	0.357	0.295	1	Fyb	Plasma B cell
0.0740762	0.263199	0.22	0.159	1	Fosl2	Plasma B cell
0.126329	0.263076	0.27	0.242	1	Lyst	Plasma B cell
0.175262	0.263014	0.153	0.133	1	Irak1	Plasma B cell
0.0479069	0.26261	0.121	0.106	1	Setd3	Plasma B cell
0.0665792	0.262396	0.129	0.091	1	Itm2c	Plasma B cell
0.125019	0.26212	0.15	0.117	1	Il16	Plasma B cell
0.0407891	0.260945	0.347	0.356	1	Cyba	Plasma B cell
0.138718	0.259928	0.162	0.114	1	Clec2d	Plasma B cell
0.085429	0.258914	0.112	0.095	1	Gtpbp2	Plasma B cell
0.0910938	0.258848	0.171	0.121	1	Adam19	Plasma B cell
0.250653	0.258719	0.121	0.106	1	Zcchc10	Plasma B cell
0.0533168	0.25869	0.12	0.114	1	Zmiz2	Plasma B cell
0.0413565	0.258471	0.282	0.261	1	Tspo	Plasma B cell
0.0507684	0.258309	0.137	0.102	1	Traf3	Plasma B cell
0.163851	0.258285	0.123	0.102	1	Ehmt2	Plasma B cell
0.0508923	0.258191	0.35	0.36	1	Herpud1	Plasma B cell
0.0740844	0.258097	0.556	0.538	1	Hmgb2	Plasma B cell
0.045221	0.257001	0.544	0.519	1	Mcl1	Plasma B cell
0.0591002	0.256093	0.206	0.212	1	Lamp1	Plasma B cell
0.203946	0.256007	0.106	0.102	1	Gm2682	Plasma B cell
0.259133	0.254139	0.105	0.08	1	Tnfrsf1b	Plasma B cell
0.203021	0.253901	0.157	0.144	1	M6pr	Plasma B cell
0.214702	0.252767	0.339	0.311	1	Wapl	Plasma B cell
0.126624	0.252358	0.169	0.159	1	Cnot3	Plasma B cell
0.0609318	0.25117	0.179	0.152	1	Capza1	Plasma B cell
0.0814353	0.251037	0.133	0.098	1	Ppm1b	Plasma B cell
0.25686	0.250828	0.119	0.091	1	2610037D02Rik	Plasma B cell
0.00795506	0.250579	0.196	0.117	1	Rora	Plasma B cell
0.204836	0.250574	0.148	0.121	1	Cbx1	Plasma B cell
0.0486785	0.249363	0.268	0.258	1	Fmnl1	Plasma B cell
0.133233	0.249348	0.24	0.212	1	Ubxn4	Plasma B cell
0.112198	0.248828	0.155	0.133	1	Ints6l	Plasma B cell
0.0370912	0.248622	0.192	0.189	1	Mdh1	Plasma B cell
0.0456865	0.247624	0.113	0.064	1	Capn1	Plasma B cell
0.0663784	0.247054	0.145	0.144	1	Degs1	Plasma B cell
0.0262126	0.246243	0.275	0.28	1	Gabarap	Plasma B cell
0.144253	0.245515	0.162	0.148	1	Aprt	Plasma B cell
0.191195	0.245213	0.171	0.155	1	Sp1	Plasma B cell
0.179744	0.245208	0.212	0.182	1	Spcs2	Plasma B cell
0.0545023	0.244841	0.147	0.091	1	Rinl	Plasma B cell
0.106419	0.244534	0.1	0.076	1	C2cd3	Plasma B cell
0.000276945	0.244161	0.393	0.413	1	Rbm3	Plasma B cell
0.132892	0.243995	0.322	0.273	1	Rcsd1	Plasma B cell
0.167225	0.243105	0.29	0.246	1	Cast	Plasma B cell
0.130471	0.241849	0.218	0.208	1	Cebpz	Plasma B cell
0.121698	0.241787	0.172	0.163	1	Ldb1	Plasma B cell
0.0301947	0.241655	0.114	0.061	1	Spcs3	Plasma B cell
0.332104	0.240212	0.181	0.155	1	Anxa6	Plasma B cell
0.0394086	0.240008	0.253	0.254	1	Fbxo11	Plasma B cell
0.132511	0.239888	0.11	0.08	1	Smpdl3a	Plasma B cell
0.223435	0.239402	0.117	0.102	1	Pik3r5	Plasma B cell
0.350126	0.238712	0.172	0.14	1	Xpo1	Plasma B cell
0.541966	0.238466	0.304	0.269	1	Cd24a	Plasma B cell
0.16074	0.237852	0.102	0.064	1	Ctla4	Plasma B cell
0.22713	0.235722	0.194	0.17	1	Ptprcap	Plasma B cell
0.140262	0.235424	0.109	0.083	1	Cdipt	Plasma B cell
0.0736619	0.235292	0.579	0.568	1	Gnas	Plasma B cell
0.359813	0.234499	0.141	0.125	1	Por	Plasma B cell
0.125513	0.234429	0.143	0.129	1	Usp8	Plasma B cell
0.117742	0.233982	0.195	0.174	1	Rps6ka3	Plasma B cell
0.116769	0.232442	0.178	0.163	1	Ncor2	Plasma B cell
0.0219336	0.232414	0.26	0.265	1	Nin	Plasma B cell
0.110948	0.23198	0.185	0.186	1	Tap1	Plasma B cell
0.0601332	0.231432	0.16	0.133	1	Tbk1	Plasma B cell
0.0781189	0.231337	0.199	0.193	1	Blnk	Plasma B cell
0.0567335	0.231246	0.349	0.345	1	Kdm5a	Plasma B cell
0.0268219	0.231232	0.16	0.174	1	Plac8	Plasma B cell
0.0378891	0.23059	0.162	0.167	1	Zc3h18	Plasma B cell
0.236582	0.230506	0.103	0.08	1	Sdf2	Plasma B cell
0.277809	0.230245	0.157	0.136	1	Fkbp8	Plasma B cell
0.379992	0.229491	0.131	0.11	1	Atf6	Plasma B cell
0.437638	0.228514	0.201	0.17	1	Itgb1	Plasma B cell
0.0469697	0.228369	0.123	0.072	1	Ubash3b	Plasma B cell
0.399088	0.228087	0.172	0.144	1	Gigyf1	Plasma B cell
0.0502047	0.227778	0.129	0.076	1	Nadk	Plasma B cell
0.15912	0.225815	0.164	0.14	1	Tram1	Plasma B cell
0.21279	0.225554	0.119	0.106	1	Tmem167	Plasma B cell
0.267363	0.225503	0.232	0.231	1	Ktn1	Plasma B cell
0.112537	0.225476	0.195	0.17	1	Cd3g	Plasma B cell
0.0204167	0.225413	0.309	0.341	1	Dusp5	Plasma B cell
0.12358	0.225334	0.121	0.098	1	Rnf44	Plasma B cell
0.217991	0.225048	0.126	0.117	1	Fabp5	Plasma B cell
0.179921	0.22486	0.167	0.133	1	Rnf145	Plasma B cell
0.0498661	0.224565	0.147	0.091	1	Scaper	Plasma B cell
0.235128	0.224001	0.162	0.133	1	Thy1	Plasma B cell
0.224438	0.223131	0.25	0.212	1	Mia2	Plasma B cell
0.0745491	0.222563	0.209	0.201	1	Eif4h	Plasma B cell
0.238442	0.222228	0.126	0.091	1	Ccdc88a	Plasma B cell
0.0284819	0.2221	0.116	0.064	1	Ngly1	Plasma B cell
0.233805	0.220499	0.112	0.076	1	Ptpre	Plasma B cell
0.123407	0.220061	0.331	0.33	1	Ifngr1	Plasma B cell
0.127606	0.219861	0.124	0.08	1	Grn	Plasma B cell
0.0695392	0.219778	0.112	0.064	1	Ncaph2	Plasma B cell
0.195061	0.219734	0.11	0.091	1	Efcab14	Plasma B cell
0.155571	0.219416	0.212	0.197	1	Arid1b	Plasma B cell
0.382726	0.21886	0.141	0.129	1	Casp3	Plasma B cell
0.11598	0.218817	0.102	0.083	1	Txndc5	Plasma B cell
0.344793	0.218586	0.102	0.072	1	Tnf	Plasma B cell
0.18131	0.218132	0.366	0.314	1	Nr3c1	Plasma B cell
0.299437	0.218059	0.274	0.235	1	Dennd1b	Plasma B cell
0.0405322	0.217867	0.106	0.11	1	Tceal9	Plasma B cell
0.310804	0.217851	0.25	0.242	1	Sec11c	Plasma B cell
0.0864102	0.217629	0.436	0.402	1	Cebpb	Plasma B cell
0.203108	0.217506	0.151	0.114	1	Pitpnm1	Plasma B cell
0.210905	0.216701	0.179	0.144	1	Nfatc1	Plasma B cell
0.178321	0.216254	0.1	0.064	1	Igfbp7	Plasma B cell
0.0831409	0.216122	0.246	0.227	1	Nucks1	Plasma B cell
0.247082	0.215873	0.129	0.102	1	Bms1	Plasma B cell
0.0504614	0.215635	0.167	0.163	1	Chd9	Plasma B cell
0.210669	0.214852	0.103	0.076	1	Slain1	Plasma B cell
0.276838	0.214276	0.15	0.133	1	Pip5k1c	Plasma B cell
0.296882	0.214101	0.14	0.114	1	Brk1	Plasma B cell
0.163717	0.213811	0.11	0.076	1	Elk3	Plasma B cell
0.216054	0.213636	0.186	0.167	1	Slc44a2	Plasma B cell
0.382294	0.213595	0.448	0.447	1	Ash1l	Plasma B cell
0.154655	0.213129	0.151	0.136	1	N4bp2l1	Plasma B cell
0.202121	0.212723	0.203	0.182	1	Hnrnpul1	Plasma B cell
0.0118594	0.212529	0.441	0.458	1	Cox4i1	Plasma B cell
0.107696	0.212508	0.391	0.36	1	Kdm7a	Plasma B cell
0.14849	0.211685	0.169	0.121	1	Vamp8	Plasma B cell
0.0941982	0.211431	0.185	0.189	1	Ik	Plasma B cell
0.0568904	0.211392	0.113	0.121	1	Pak1ip1	Plasma B cell
0.122143	0.210182	0.174	0.17	1	C1galt1	Plasma B cell
0.301473	0.210033	0.352	0.337	1	Sbno1	Plasma B cell
0.0595154	0.209958	0.233	0.25	1	Pcmtd1	Plasma B cell
0.0664256	0.209894	0.143	0.136	1	Rnf114	Plasma B cell
0.0124177	0.209778	0.305	0.322	1	Atp5g2	Plasma B cell
0.13235	0.209678	0.288	0.28	1	Psmb8	Plasma B cell
0.216973	0.20939	0.189	0.182	1	Psmd4	Plasma B cell
0.243079	0.209218	0.37	0.383	1	Apoe	Plasma B cell
0.106548	0.209081	0.353	0.337	1	Aldoa	Plasma B cell
0.327537	0.20878	0.418	0.379	1	Samhd1	Plasma B cell
0.0956252	0.208353	0.12	0.133	1	Grap	Plasma B cell
0.368768	0.208128	0.134	0.114	1	Eif3b	Plasma B cell
0.050071	0.208122	0.102	0.061	1	Arf3	Plasma B cell
0.168848	0.208023	0.106	0.072	1	Gpr68	Plasma B cell
0.266138	0.207442	0.112	0.095	1	Hmg20a	Plasma B cell
0.21618	0.207194	0.167	0.17	1	Nemf	Plasma B cell
0.147907	0.207013	0.127	0.102	1	Ostc	Plasma B cell
0.20783	0.206654	0.105	0.08	1	Elf4	Plasma B cell
0.0107923	0.206296	0.421	0.428	1	Rac2	Plasma B cell
0.110237	0.206253	0.124	0.08	1	Nrf1	Plasma B cell
0.356287	0.205887	0.171	0.144	1	Kcmf1	Plasma B cell
0.0323647	0.205861	0.162	0.186	1	Atox1	Plasma B cell
0.351695	0.205574	0.15	0.136	1	Ankfy1	Plasma B cell
0.00178715	0.205402	0.107	0.129	1	Bcl2a1b	Plasma B cell
0.0603042	0.205311	0.112	0.117	1	Trim30a	Plasma B cell
0.504191	0.205199	0.127	0.106	1	Sec24a	Plasma B cell
0.0229936	0.205122	0.299	0.318	1	Thrap3	Plasma B cell
0.410671	0.204973	0.147	0.121	1	Zfp407	Plasma B cell
0.438802	0.204628	0.137	0.114	1	Rnf187	Plasma B cell
0.331545	0.20368	0.126	0.095	1	Lrch3	Plasma B cell
0.128452	0.203437	0.164	0.163	1	Vamp2	Plasma B cell
0.127774	0.202847	0.114	0.072	1	Zfyve26	Plasma B cell
0.0640515	0.202815	0.362	0.356	1	Lrrfip1	Plasma B cell
0.266965	0.202797	0.136	0.117	1	Cd82	Plasma B cell
0.133236	0.202583	0.202	0.17	1	Zdhhc18	Plasma B cell
0.0807834	0.202045	0.215	0.216	1	Ppp1cc	Plasma B cell
0.447592	0.201908	0.102	0.083	1	Tox	Plasma B cell
0.048031	0.20178	0.401	0.398	1	Gpx1	Plasma B cell
0.127142	0.200951	0.212	0.205	1	Tlk1	Plasma B cell
0.084712	0.20029	0.11	0.064	1	Glipr1	Plasma B cell
0.182323	0.200122	0.291	0.265	1	Atxn2l	Plasma B cell
0.116765	-0.200347	0.273	0.341	1	Sirt1	Plasma B cell
0.0961509	-0.200583	0.532	0.591	1	Eef1b2	Plasma B cell
0.300919	-0.200983	0.114	0.152	1	Adk	Plasma B cell
0.00325556	-0.201162	0.189	0.288	1	Cdc5l	Plasma B cell
0.0743436	-0.201642	0.186	0.25	1	Ctsh	Plasma B cell
0.191962	-0.202189	0.141	0.189	1	Pcnt	Plasma B cell
0.671823	-0.202397	0.264	0.292	1	Cep350	Plasma B cell
0.0134006	-0.202402	0.595	0.614	1	Rps17	Plasma B cell
0.0734006	-0.202689	0.068	0.114	1	Prpf18	Plasma B cell
0.588114	-0.202736	0.184	0.212	1	Lrif1	Plasma B cell
0.0375055	-0.202895	0.209	0.288	1	Sod1	Plasma B cell
0.493127	-0.20301	0.294	0.333	1	Purb	Plasma B cell
0.167934	-0.203369	0.229	0.284	1	Herc4	Plasma B cell
0.435062	-0.203532	0.329	0.371	1	Rsf1	Plasma B cell
0.103189	-0.203795	0.174	0.235	1	Fmr1	Plasma B cell
0.246367	-0.204064	0.165	0.174	1	Rnf216	Plasma B cell
0.179753	-0.204067	0.294	0.356	1	Stim1	Plasma B cell
0.0768461	-0.204125	0.113	0.167	1	Cenpc1	Plasma B cell
0.0872605	-0.204244	0.1	0.152	1	Plekho2	Plasma B cell
0.135345	-0.204282	0.082	0.125	1	Rnf122	Plasma B cell
0.294358	-0.204409	0.739	0.75	1	Son	Plasma B cell
0.215357	-0.204535	0.068	0.102	1	Rnf181	Plasma B cell
0.143195	-0.204552	0.312	0.379	1	Cnot1	Plasma B cell
0.215141	-0.204727	0.123	0.167	1	Ilf3	Plasma B cell
0.0600691	-0.204749	0.458	0.538	1	Jpt1	Plasma B cell
0.00444309	-0.204754	0.692	0.742	1	Rps7	Plasma B cell
0.338424	-0.205447	0.164	0.205	1	Haus3	Plasma B cell
0.127321	-0.205776	0.123	0.174	1	Abce1	Plasma B cell
0.479398	-0.205816	0.239	0.277	1	Mkln1	Plasma B cell
0.253618	-0.206141	0.102	0.14	1	Aff3	Plasma B cell
0.0717137	-0.20622	0.13	0.189	1	Lmo2	Plasma B cell
0.626573	-0.206238	0.129	0.152	1	Timm23	Plasma B cell
0.190673	-0.206943	0.097	0.133	1	Bfar	Plasma B cell
0.225555	-0.207309	0.209	0.261	1	Nup153	Plasma B cell
0.0239919	-0.207463	0.072	0.129	1	Atg16l2	Plasma B cell
0.457585	-0.207464	0.144	0.163	1	Sin3a	Plasma B cell
0.0213046	-0.207598	0.733	0.773	1	Rps26	Plasma B cell
0.0672759	-0.207762	0.233	0.307	1	Arglu1	Plasma B cell
0.226625	-0.207932	0.373	0.432	1	Crebbp	Plasma B cell
0.10527	-0.208165	0.641	0.708	1	Ppp1r10	Plasma B cell
0.0275299	-0.208224	0.127	0.197	1	Snrpd3	Plasma B cell
0.0165444	-0.208368	0.318	0.417	1	Tpm4	Plasma B cell
0.220898	-0.208444	0.127	0.17	1	Alkbh1	Plasma B cell
0.00898916	-0.20876	0.439	0.549	1	Taf1d	Plasma B cell
0.454645	-0.208926	0.169	0.205	1	Pnpla8	Plasma B cell
0.0116189	-0.209269	0.599	0.655	1	Rpl22	Plasma B cell
0.257344	-0.209673	0.072	0.102	1	Lgmn	Plasma B cell
0.0068577	-0.21015	0.273	0.375	1	Tfrc	Plasma B cell
0.000794749	-0.21017	0.062	0.129	1	Sox4	Plasma B cell
0.212479	-0.210491	0.36	0.413	1	Tubb4b	Plasma B cell
0.152017	-0.210511	0.148	0.201	1	Snrpc	Plasma B cell
0.39811	-0.210759	0.14	0.174	1	Pgam1	Plasma B cell
0.317474	-0.211188	0.175	0.212	1	Sh2b3	Plasma B cell
0.181464	-0.211423	0.415	0.481	1	Nr4a1	Plasma B cell
0.0011197	-0.211617	0.715	0.705	1	Rpl37	Plasma B cell
0.0611884	-0.211675	0.072	0.121	1	Top2a	Plasma B cell
0.0561375	-0.211736	0.081	0.133	1	Acsl4	Plasma B cell
0.333928	-0.211911	0.195	0.239	1	Strbp	Plasma B cell
0.36985	-0.211992	0.268	0.314	1	Mef2a	Plasma B cell
0.120965	-0.212106	0.093	0.136	1	Phf5a	Plasma B cell
0.0170852	-0.212248	0.366	0.458	1	Matr3	Plasma B cell
0.194356	-0.212253	0.126	0.17	1	Zc3hav1l	Plasma B cell
0.40741	-0.212475	0.205	0.242	1	Xpr1	Plasma B cell
0.388125	-0.212704	0.147	0.174	1	Ankrd13c	Plasma B cell
0.251339	-0.212768	0.129	0.152	1	Dbi	Plasma B cell
0.215773	-0.21345	0.155	0.144	1	Rad50	Plasma B cell
0.103369	-0.213719	0.315	0.386	1	Tle4	Plasma B cell
0.00342434	-0.214049	0.157	0.25	1	Acp5	Plasma B cell
0.0114159	-0.214229	0.239	0.33	1	Larp4	Plasma B cell
0.167348	-0.214252	0.226	0.284	1	Itga6	Plasma B cell
0.402174	-0.214262	0.297	0.341	1	Taok1	Plasma B cell
0.441316	-0.214271	0.484	0.53	1	Klf6	Plasma B cell
0.0167961	-0.214368	0.573	0.67	1	BC005537	Plasma B cell
0.0694285	-0.214834	0.218	0.288	1	Ccnt1	Plasma B cell
0.48509	-0.215028	0.171	0.205	1	Mta2	Plasma B cell
0.0382718	-0.21505	0.182	0.258	1	Phf20	Plasma B cell
0.0840963	-0.215086	0.131	0.189	1	Abcg1	Plasma B cell
0.032698	-0.215207	0.268	0.352	1	St13	Plasma B cell
0.226817	-0.215278	0.097	0.136	1	Tfe3	Plasma B cell
0.140363	-0.215632	0.105	0.152	1	Tsc22d1	Plasma B cell
0.0988365	-0.215771	0.095	0.144	1	Lrrc58	Plasma B cell
0.0968085	-0.215985	0.167	0.227	1	Cct5	Plasma B cell
0.509117	-0.216039	0.216	0.22	1	Itk	Plasma B cell
0.211423	-0.216606	0.184	0.235	1	Sfr1	Plasma B cell
0.117289	-0.216778	0.068	0.106	1	Phtf1	Plasma B cell
0.417411	-0.216905	0.148	0.182	1	Arhgap4	Plasma B cell
0.112892	-0.216998	0.072	0.11	1	Bora	Plasma B cell
0.281883	-0.217346	0.082	0.102	1	Tada3	Plasma B cell
0.372962	-0.217882	0.263	0.303	1	Chd1	Plasma B cell
0.183125	-0.218026	0.168	0.22	1	Pcnp	Plasma B cell
0.745887	-0.218344	0.165	0.186	1	AW112010	Plasma B cell
0.0284653	-0.218562	0.247	0.333	1	Slc1a5	Plasma B cell
0.441801	-0.218907	0.215	0.201	1	Cd28	Plasma B cell
0.0455181	-0.219173	0.072	0.121	1	Igfbp4	Plasma B cell
0.384945	-0.219485	0.153	0.189	1	Kmt2b	Plasma B cell
0.00180585	-0.219494	0.105	0.193	1	Npm3	Plasma B cell
0.310678	-0.219607	0.247	0.295	1	Ddit3	Plasma B cell
0.0717966	-0.220412	0.64	0.708	1	Prrc2c	Plasma B cell
0.405723	-0.220451	0.213	0.254	1	Ctsc	Plasma B cell
0.362999	-0.220569	0.595	0.633	1	Wnk1	Plasma B cell
0.075509	-0.220583	0.089	0.14	1	Polr2m	Plasma B cell
0.0109536	-0.220672	0.212	0.303	1	Srcap	Plasma B cell
0.0206204	-0.220778	0.082	0.144	1	Zfp330	Plasma B cell
0.0502542	-0.220785	0.145	0.212	1	Pgrmc1	Plasma B cell
0.0629929	-0.220876	0.271	0.348	1	Smim14	Plasma B cell
0.196562	-0.221109	0.192	0.239	1	Kdm3a	Plasma B cell
0.0348147	-0.221217	0.346	0.436	1	Nap1l1	Plasma B cell
0.390167	-0.221217	0.083	0.11	1	Pja1	Plasma B cell
0.00778389	-0.221292	0.254	0.356	1	Tsc22d2	Plasma B cell
0.269837	-0.221315	0.359	0.413	1	Cltc	Plasma B cell
0.255909	-0.221679	0.169	0.216	1	Fam169b	Plasma B cell
0.130202	-0.221805	0.095	0.14	1	Itgb3	Plasma B cell
0.0227947	-0.222047	0.058	0.11	1	Ggps1	Plasma B cell
0.092871	-0.222134	0.064	0.106	1	Paip2b	Plasma B cell
0.00179791	-0.222675	0.758	0.758	1	Rpl12	Plasma B cell
0.267649	-0.222893	0.11	0.144	1	Upf1	Plasma B cell
0.148906	-0.223049	0.131	0.182	1	Rad23b	Plasma B cell
0.293388	-0.223201	0.078	0.106	1	Sart1	Plasma B cell
0.259359	-0.22342	0.301	0.356	1	Dad1	Plasma B cell
0.160614	-0.223658	0.281	0.345	1	Tma7	Plasma B cell
0.0251297	-0.22396	0.558	0.652	1	Npm1	Plasma B cell
0.0676491	-0.224257	0.083	0.133	1	Inpp5f	Plasma B cell
0.0687538	-0.224489	0.079	0.129	1	Cdkal1	Plasma B cell
0.607982	-0.22452	0.225	0.25	1	Puf60	Plasma B cell
0.301262	-0.224831	0.172	0.216	1	Tent5c	Plasma B cell
0.107604	-0.225008	0.462	0.527	1	Tob2	Plasma B cell
0.157327	-0.225036	0.162	0.208	1	Galnt1	Plasma B cell
0.0315306	-0.225115	0.469	0.557	1	Rpl22l1	Plasma B cell
0.114064	-0.225118	0.169	0.227	1	Notch2	Plasma B cell
0.0126606	-0.226012	0.733	0.811	1	Rbm39	Plasma B cell
0.00552025	-0.226228	0.648	0.689	1	Rpl23a	Plasma B cell
0.0285629	-0.226264	0.614	0.67	1	Pnrc1	Plasma B cell
0.269364	-0.226354	0.073	0.106	1	Prpf4	Plasma B cell
0.436182	-0.22688	0.165	0.189	1	Wdr43	Plasma B cell
0.272646	-0.227287	0.13	0.17	1	Cyth3	Plasma B cell
0.0524209	-0.227323	0.065	0.114	1	4921524J17Rik	Plasma B cell
0.0340043	-0.227362	0.16	0.231	1	Fam111a	Plasma B cell
0.190762	-0.227628	0.141	0.182	1	Cbfb	Plasma B cell
0.108453	-0.227651	0.158	0.216	1	Asap1	Plasma B cell
0.00011855	-0.227736	0.795	0.784	1	Rps19	Plasma B cell
0.00828784	-0.227864	0.645	0.705	1	Rps25	Plasma B cell
0.00225539	-0.228329	0.072	0.148	1	Hspa14	Plasma B cell
0.00662141	-0.228489	0.069	0.136	1	Gm4707	Plasma B cell
0.120986	-0.22895	0.155	0.212	1	Las1l	Plasma B cell
0.0284856	-0.229023	0.371	0.466	1	Rbm38	Plasma B cell
0.00901903	-0.229386	0.089	0.159	1	Relch	Plasma B cell
0.420395	-0.229394	0.268	0.295	1	Rc3h1	Plasma B cell
0.164576	-0.229446	0.134	0.114	1	Sept9	Plasma B cell
0.00622576	-0.229577	0.119	0.201	1	Nab1	Plasma B cell
0.0378177	-0.229608	0.167	0.239	1	Ddx54	Plasma B cell
0.146136	-0.229629	0.174	0.227	1	Senp7	Plasma B cell
0.00255928	-0.229632	0.196	0.299	1	Gnl3	Plasma B cell
0.00993126	-0.229717	0.058	0.117	1	Prcp	Plasma B cell
0.0487038	-0.230017	0.212	0.288	1	Rest	Plasma B cell
0.00825519	-0.230166	0.085	0.155	1	Atp8b4	Plasma B cell
0.159895	-0.230669	0.439	0.508	1	Arid4b	Plasma B cell
0.158689	-0.230902	0.081	0.121	1	Napg	Plasma B cell
0.118342	-0.231068	0.086	0.11	1	Trappc4	Plasma B cell
0.0927412	-0.231221	0.092	0.136	1	Slc7a5	Plasma B cell
0.214405	-0.23138	0.095	0.129	1	Maco1	Plasma B cell
0.422315	-0.231785	0.137	0.159	1	Rnf125	Plasma B cell
0.276322	-0.231863	0.16	0.193	1	Elavl1	Plasma B cell
0.309223	-0.232203	0.123	0.159	1	Dennd4c	Plasma B cell
0.00114872	-0.23223	0.066	0.144	1	1700123O20Rik	Plasma B cell
0.00368119	-0.232255	0.405	0.523	1	Yy1	Plasma B cell
0.357815	-0.232564	0.445	0.496	1	Ythdc1	Plasma B cell
0.54126	-0.232575	0.184	0.208	1	Ndel1	Plasma B cell
0.127775	-0.232612	0.121	0.17	1	Sf3b5	Plasma B cell
0.0665423	-0.232916	0.058	0.102	1	Ccdc9	Plasma B cell
0.00383352	-0.232949	0.746	0.761	1	Rpl38	Plasma B cell
0.193986	-0.233018	0.072	0.106	1	Phc2	Plasma B cell
0.133597	-0.23309	0.182	0.201	1	Map3k2	Plasma B cell
0.155597	-0.233402	0.076	0.114	1	Gak	Plasma B cell
0.178394	-0.233625	0.15	0.193	1	Atf1	Plasma B cell
0.0189762	-0.234238	0.651	0.701	1	Rps6	Plasma B cell
0.105247	-0.234406	0.1	0.121	1	Gm43065	Plasma B cell
0.0639232	-0.234504	0.097	0.148	1	Ech1	Plasma B cell
0.274736	-0.234694	0.242	0.292	1	Arid5b	Plasma B cell
0.0207173	-0.234695	0.141	0.216	1	Vps13d	Plasma B cell
9.44646e-06	-0.234859	0.757	0.739	0.225213	Rps23	Plasma B cell
0.197753	-0.234943	0.105	0.144	1	Snx27	Plasma B cell
0.0156173	-0.235041	0.151	0.231	1	Ubald2	Plasma B cell
0.143214	-0.235095	0.112	0.152	1	Snx20	Plasma B cell
0.406677	-0.235113	0.153	0.186	1	Uimc1	Plasma B cell
0.0132454	-0.235238	0.165	0.25	1	Fbxw2	Plasma B cell
0.105144	-0.23538	0.12	0.17	1	Atxn2	Plasma B cell
0.0477622	-0.235383	0.332	0.417	1	Tubb5	Plasma B cell
0.32604	-0.235486	0.165	0.205	1	Nr2c2	Plasma B cell
0.0219077	-0.235756	0.141	0.216	1	Ociad1	Plasma B cell
0.337159	-0.235985	0.114	0.133	1	Fam53b	Plasma B cell
0.101238	-0.236109	0.127	0.182	1	Cul1	Plasma B cell
0.0104553	-0.236318	0.203	0.295	1	Zmym2	Plasma B cell
0.284957	-0.236724	0.196	0.239	1	Pias1	Plasma B cell
0.068058	-0.237587	0.136	0.197	1	Lrrc8d	Plasma B cell
0.0547432	-0.237654	0.178	0.246	1	Ndufa4	Plasma B cell
0.0293673	-0.237853	0.056	0.106	1	Gm47664	Plasma B cell
0.0541266	-0.238404	0.058	0.102	1	Msh2	Plasma B cell
0.00565122	-0.238778	0.716	0.742	1	Rpl9	Plasma B cell
0.115882	-0.238835	0.072	0.114	1	Trmt1	Plasma B cell
0.122093	-0.238893	0.089	0.133	1	Serpini1	Plasma B cell
0.0317814	-0.239357	0.503	0.591	1	Calr	Plasma B cell
0.33979	-0.239647	0.097	0.114	1	AC160336.1	Plasma B cell
0.204503	-0.239734	0.092	0.129	1	Pbdc1	Plasma B cell
0.0291919	-0.239885	0.21	0.288	1	Pax5	Plasma B cell
0.0407725	-0.239949	0.072	0.125	1	Bnip1	Plasma B cell
0.195786	-0.240016	0.201	0.254	1	Tle3	Plasma B cell
0.266622	-0.240217	0.107	0.133	1	Atxn7l1	Plasma B cell
0.0496215	-0.240229	0.155	0.223	1	Copb1	Plasma B cell
0.022973	-0.240548	0.126	0.197	1	Pip5k1a	Plasma B cell
0.227957	-0.240869	0.105	0.144	1	Arl5b	Plasma B cell
0.480116	-0.241982	0.172	0.189	1	Mark3	Plasma B cell
0.385302	-0.242029	0.147	0.182	1	Atp1b1	Plasma B cell
0.00350312	-0.242109	0.391	0.511	1	Ube2s	Plasma B cell
0.00023352	-0.2425	0.795	0.784	1	Rps15	Plasma B cell
0.063868	-0.242737	0.095	0.148	1	Mbtps1	Plasma B cell
0.136057	-0.242799	0.147	0.201	1	Trim59	Plasma B cell
0.17292	-0.242855	0.069	0.106	1	Trf	Plasma B cell
0.00682758	-0.242981	0.251	0.352	1	Cmah	Plasma B cell
0.0728688	-0.243156	0.083	0.133	1	Rasgrp3	Plasma B cell
0.302273	-0.243558	0.177	0.22	1	Usp24	Plasma B cell
0.224675	-0.244201	0.158	0.201	1	Il4ra	Plasma B cell
0.0275249	-0.244921	0.055	0.106	1	Dll1	Plasma B cell
0.0788033	-0.245038	0.535	0.583	1	Rbbp6	Plasma B cell
0.0924526	-0.245147	0.085	0.133	1	Cacul1	Plasma B cell
0.00172082	-0.245195	0.189	0.295	1	Pnp	Plasma B cell
0.225022	-0.2455	0.073	0.102	1	Wls	Plasma B cell
0.0374826	-0.246076	0.153	0.223	1	Morc3	Plasma B cell
0.109518	-0.246496	0.331	0.402	1	Etnk1	Plasma B cell
0.274216	-0.246734	0.155	0.197	1	Ppwd1	Plasma B cell
0.026088	-0.247752	0.061	0.114	1	Fancm	Plasma B cell
0.00488172	-0.247823	0.182	0.277	1	Dpm1	Plasma B cell
0.148216	-0.248145	0.069	0.102	1	Scrib	Plasma B cell
0.0752753	-0.248176	0.088	0.129	1	Churc1	Plasma B cell
0.094511	-0.248572	0.277	0.348	1	Zmym5	Plasma B cell
0.305084	-0.249455	0.168	0.201	1	Gem	Plasma B cell
0.34151	-0.249982	0.171	0.208	1	Helz2	Plasma B cell
0.216345	-0.250402	0.393	0.455	1	Npepps	Plasma B cell
0.0622537	-0.250499	0.274	0.352	1	Qk	Plasma B cell
0.199813	-0.251086	0.237	0.292	1	Zranb1	Plasma B cell
0.309461	-0.251571	0.09	0.11	1	Pbx3	Plasma B cell
2.0607e-05	-0.251581	0.771	0.879	0.491291	Hsp90aa1	Plasma B cell
0.0134735	-0.251661	0.504	0.606	1	Nufip2	Plasma B cell
5.11875e-05	-0.252117	0.775	0.754	1	Rps12	Plasma B cell
0.000376612	-0.25232	0.702	0.701	1	Rpl34	Plasma B cell
0.0626727	-0.252941	0.082	0.133	1	Bcl7b	Plasma B cell
0.0159861	-0.253293	0.412	0.515	1	Lbh	Plasma B cell
0.13444	-0.253331	0.112	0.152	1	Ercc5	Plasma B cell
0.0354346	-0.253762	0.066	0.117	1	Med20	Plasma B cell
0.0437225	-0.254419	0.374	0.462	1	Ezr	Plasma B cell
0.243476	-0.254677	0.161	0.205	1	Wdr33	Plasma B cell
0.210912	-0.255055	0.177	0.223	1	Homer1	Plasma B cell
0.0412222	-0.25518	0.472	0.561	1	Luc7l2	Plasma B cell
0.0971439	-0.255246	0.137	0.193	1	Sh3bgrl	Plasma B cell
0.0483396	-0.2557	0.076	0.129	1	Kin	Plasma B cell
0.097971	-0.255835	0.268	0.337	1	Smap2	Plasma B cell
0.0172267	-0.256126	0.218	0.307	1	Napsa	Plasma B cell
0.0314547	-0.256875	0.309	0.398	1	Gpr132	Plasma B cell
0.10211	-0.256944	0.362	0.424	1	Sp100	Plasma B cell
0.252865	-0.257332	0.155	0.193	1	Cbr2	Plasma B cell
0.00960148	-0.257442	0.41	0.519	1	Arpc3	Plasma B cell
0.000525593	-0.257938	0.767	0.792	1	Rpl18a	Plasma B cell
0.185221	-0.259064	0.229	0.269	1	Osbpl8	Plasma B cell
0.174046	-0.259081	0.071	0.102	1	Entr1	Plasma B cell
0.299247	-0.259265	0.114	0.144	1	Alcam	Plasma B cell
0.0364638	-0.259327	0.12	0.186	1	Dhps	Plasma B cell
0.0417633	-0.259468	0.232	0.311	1	Zfp131	Plasma B cell
0.0121323	-0.259584	0.093	0.163	1	Ubap2	Plasma B cell
0.0222171	-0.260018	0.097	0.163	1	Slc39a10	Plasma B cell
0.201939	-0.260129	0.256	0.295	1	Chd6	Plasma B cell
0.107255	-0.26031	0.102	0.136	1	Chkb	Plasma B cell
0.000648802	-0.260388	0.66	0.784	1	Rsrp1	Plasma B cell
0.278436	-0.261484	0.185	0.227	1	Phlda1	Plasma B cell
0.13015	-0.261677	0.1	0.117	1	Gm42743	Plasma B cell
0.00364567	-0.261946	0.376	0.492	1	Hnrnpc	Plasma B cell
0.275566	-0.26207	0.26	0.277	1	Gimap1	Plasma B cell
0.0117222	-0.262076	0.051	0.106	1	Stard4	Plasma B cell
0.260166	-0.262265	0.075	0.106	1	Ube2e3	Plasma B cell
0.188576	-0.262862	0.151	0.186	1	Aqr	Plasma B cell
0.0846455	-0.263473	0.229	0.295	1	Ptpn6	Plasma B cell
0.175136	-0.263534	0.095	0.136	1	Rflnb	Plasma B cell
0.418854	-0.263836	0.095	0.121	1	Agps	Plasma B cell
0.356928	-0.263841	0.143	0.178	1	Gm8251	Plasma B cell
0.0172291	-0.265104	0.455	0.557	1	Smg1	Plasma B cell
0.00813392	-0.265227	0.23	0.33	1	Gm11808	Plasma B cell
0.29361	-0.265305	0.129	0.125	1	Usp36	Plasma B cell
0.0089919	-0.265349	0.181	0.269	1	Parp1	Plasma B cell
0.0802909	-0.2654	0.294	0.367	1	Atp11b	Plasma B cell
1.92516e-05	-0.26559	0.75	0.735	0.458977	Rpl32	Plasma B cell
0.0361176	-0.266333	0.117	0.182	1	Bud31	Plasma B cell
0.207789	-0.267043	0.305	0.356	1	Hspa4	Plasma B cell
0.000490814	-0.26707	0.761	0.799	1	Rpl6	Plasma B cell
0.17971	-0.267472	0.153	0.201	1	Ccdc50	Plasma B cell
0.00263651	-0.267679	0.701	0.795	1	Fus	Plasma B cell
0.00236019	-0.267735	0.186	0.292	1	Dnaja2	Plasma B cell
0.199451	-0.268145	0.138	0.186	1	Tor1aip2	Plasma B cell
0.102384	-0.269081	0.154	0.182	1	Stx5a	Plasma B cell
9.18701e-05	-0.269269	0.804	0.822	1	Rpl37a	Plasma B cell
0.00771464	-0.269395	0.076	0.144	1	Gm31243	Plasma B cell
5.98289e-07	-0.269551	0.839	0.795	0.0142638	Rps24	Plasma B cell
0.03512	-0.270279	0.138	0.205	1	Btaf1	Plasma B cell
0.0616925	-0.270577	0.371	0.455	1	G3bp1	Plasma B cell
0.327336	-0.270766	0.138	0.174	1	Gpr65	Plasma B cell
0.0620008	-0.27122	0.198	0.269	1	Rrad	Plasma B cell
0.24657	-0.271274	0.195	0.242	1	Slc26a2	Plasma B cell
0.052156	-0.271925	0.172	0.242	1	Tmx3	Plasma B cell
0.069809	-0.272781	0.441	0.523	1	Nop53	Plasma B cell
0.169153	-0.272949	0.232	0.288	1	Ddx50	Plasma B cell
0.0526699	-0.273781	0.089	0.144	1	Lrrc8a	Plasma B cell
0.0767877	-0.273917	0.218	0.288	1	Ubn1	Plasma B cell
0.00117917	-0.274038	0.65	0.761	1	Dnaja1	Plasma B cell
0.0129315	-0.274098	0.301	0.402	1	Sec62	Plasma B cell
0.541053	-0.274139	0.177	0.197	1	Prkca	Plasma B cell
0.112644	-0.274467	0.175	0.235	1	Gm15472	Plasma B cell
0.0567412	-0.274576	0.177	0.246	1	Klhl6	Plasma B cell
0.0231529	-0.274821	0.26	0.348	1	Cct7	Plasma B cell
0.0483194	-0.27509	0.179	0.246	1	Atp6v0e	Plasma B cell
0.00800963	-0.2757	0.21	0.307	1	Tuba1c	Plasma B cell
0.0741041	-0.275935	0.105	0.159	1	Vegfa	Plasma B cell
0.0696508	-0.276018	0.434	0.5	1	Crlf3	Plasma B cell
0.00855818	-0.276613	0.112	0.189	1	Cnot7	Plasma B cell
0.090064	-0.276915	0.103	0.152	1	Riok1	Plasma B cell
0.100173	-0.276916	0.195	0.235	1	Gtf2i	Plasma B cell
0.23223	-0.277108	0.079	0.11	1	Taok2	Plasma B cell
0.166759	-0.277576	0.184	0.239	1	Txndc16	Plasma B cell
0.000393432	-0.277779	0.756	0.777	1	Rpl36	Plasma B cell
0.0152083	-0.277913	0.177	0.261	1	Tubb2a	Plasma B cell
0.00221156	-0.278073	0.291	0.409	1	Brwd1	Plasma B cell
0.0176358	-0.278333	0.273	0.367	1	Ywhaq	Plasma B cell
0.206203	-0.278592	0.29	0.345	1	Gm47283	Plasma B cell
0.0437489	-0.27881	0.141	0.193	1	Rdx	Plasma B cell
0.0134873	-0.278885	0.359	0.462	1	Herc1	Plasma B cell
0.00037928	-0.279673	0.138	0.246	1	Egln2	Plasma B cell
0.0496958	-0.279898	0.062	0.11	1	Tbcel	Plasma B cell
0.0135329	-0.280136	0.106	0.178	1	Sdhaf1	Plasma B cell
0.00945847	-0.280695	0.617	0.701	1	Rpl13a	Plasma B cell
0.0434169	-0.280992	0.205	0.277	1	Ube2k	Plasma B cell
5.52136e-05	-0.282138	0.374	0.527	1	Nasp	Plasma B cell
0.00745645	-0.282173	0.742	0.814	1	Hnrnpa2b1	Plasma B cell
0.000108619	-0.282218	0.065	0.155	1	Gm19585	Plasma B cell
0.00811082	-0.282899	0.065	0.129	1	Rras2	Plasma B cell
0.0797153	-0.283366	0.208	0.258	1	Usp3	Plasma B cell
0.00935265	-0.283577	0.049	0.106	1	Mfsd4a	Plasma B cell
0.170508	-0.284096	0.459	0.515	1	4932438A13Rik	Plasma B cell
0.0198018	-0.284261	0.219	0.307	1	Cct4	Plasma B cell
0.00103424	-0.28431	1	1	1	Malat1	Plasma B cell
0.0729254	-0.284827	0.194	0.261	1	Pik3ca	Plasma B cell
0.00381929	-0.285269	0.124	0.208	1	Cr2	Plasma B cell
0.00015481	-0.285272	0.503	0.652	1	Vps37b	Plasma B cell
9.76508e-11	-0.285388	0.774	0.939	2.32809e-06	Sftpc	Plasma B cell
0.151974	-0.285682	0.158	0.208	1	Ppp4c	Plasma B cell
0.0613041	-0.285794	0.136	0.197	1	Cd72	Plasma B cell
0.0515758	-0.285878	0.127	0.186	1	Atg2a	Plasma B cell
0.00226198	-0.286103	0.048	0.114	1	Gm43260	Plasma B cell
0.000193499	-0.286336	0.662	0.697	1	Rpl21	Plasma B cell
0.000224736	-0.286408	0.678	0.799	1	Zfp36l1	Plasma B cell
0.277712	-0.286738	0.164	0.197	1	Rnaseh2a	Plasma B cell
0.0812433	-0.287313	0.332	0.394	1	Atp1b3	Plasma B cell
0.214679	-0.28795	0.203	0.254	1	Gm26532	Plasma B cell
6.42975e-05	-0.288483	0.843	0.833	1	Rplp1	Plasma B cell
0.291751	-0.288566	0.189	0.235	1	Rcc2	Plasma B cell
0.195306	-0.288875	0.116	0.155	1	Scml4	Plasma B cell
0.0302645	-0.288986	0.323	0.413	1	Cd69	Plasma B cell
0.000724825	-0.289225	0.137	0.239	1	Kansl1l	Plasma B cell
0.047559	-0.289317	0.086	0.133	1	Ubxn2a	Plasma B cell
0.147939	-0.289611	0.268	0.318	1	Ddx21	Plasma B cell
0.0106894	-0.289816	0.223	0.318	1	Impdh2	Plasma B cell
0.00519413	-0.289955	0.578	0.689	1	Ube2d3	Plasma B cell
0.0850989	-0.290021	0.35	0.428	1	Prdm2	Plasma B cell
0.289578	-0.290182	0.175	0.205	1	Rasgrp1	Plasma B cell
0.00605935	-0.290649	0.048	0.102	1	Mfap1b	Plasma B cell
0.436153	-0.290655	0.153	0.178	1	Ghitm	Plasma B cell
0.00299993	-0.290663	0.424	0.545	1	Usp34	Plasma B cell
0.0817869	-0.290778	0.26	0.33	1	Irf8	Plasma B cell
0.000254953	-0.290841	0.078	0.167	1	1110059E24Rik	Plasma B cell
0.0306155	-0.290859	0.055	0.102	1	Ranbp10	Plasma B cell
0.065844	-0.291699	0.691	0.735	1	Sf3b1	Plasma B cell
0.0321469	-0.291914	0.486	0.553	1	Ybx1	Plasma B cell
0.0356167	-0.292135	0.076	0.125	1	Cog5	Plasma B cell
0.00580378	-0.292466	0.394	0.508	1	4930523C07Rik	Plasma B cell
0.0569522	-0.292553	0.061	0.106	1	Mettl7a1	Plasma B cell
0.0378465	-0.292679	0.24	0.322	1	Mepce	Plasma B cell
0.000239671	-0.292734	0.739	0.754	1	Rpl35a	Plasma B cell
0.142	-0.29286	0.268	0.333	1	Sertad2	Plasma B cell
0.076375	-0.294333	0.079	0.125	1	Mtrex	Plasma B cell
0.00400736	-0.294432	0.653	0.705	1	Stk17b	Plasma B cell
0.0782728	-0.295084	0.465	0.542	1	Pcf11	Plasma B cell
0.0853854	-0.295087	0.099	0.133	1	Actr10	Plasma B cell
0.0709832	-0.295266	0.073	0.114	1	Letm2	Plasma B cell
0.0585638	-0.295503	0.227	0.299	1	Nfkb2	Plasma B cell
0.000832536	-0.295522	0.229	0.348	1	Hbp1	Plasma B cell
0.148653	-0.295625	0.086	0.125	1	Tpd52l2	Plasma B cell
0.0438876	-0.296682	0.302	0.383	1	Per1	Plasma B cell
0.156441	-0.296696	0.743	0.765	1	Ankrd11	Plasma B cell
0.0391163	-0.297847	0.162	0.231	1	Insig1	Plasma B cell
0.0115944	-0.29819	0.476	0.553	1	Gm10260	Plasma B cell
0.169785	-0.29835	0.261	0.307	1	Cd79b	Plasma B cell
0.0177162	-0.299393	0.124	0.197	1	Trib2	Plasma B cell
0.139331	-0.299667	0.136	0.186	1	Nop58	Plasma B cell
0.1227	-0.300399	0.185	0.242	1	Dusp10	Plasma B cell
0.0636381	-0.30056	0.106	0.155	1	Kpna1	Plasma B cell
0.1624	-0.300837	0.247	0.303	1	Zdhhc20	Plasma B cell
0.0159036	-0.301107	0.441	0.53	1	Tax1bp1	Plasma B cell
0.0045449	-0.301338	0.232	0.337	1	Ighd	Plasma B cell
0.010765	-0.301998	0.102	0.174	1	Pkig	Plasma B cell
0.0130401	-0.302263	0.411	0.508	1	Srsf11	Plasma B cell
0.00586728	-0.302283	0.321	0.432	1	Lncpint	Plasma B cell
0.0491918	-0.302584	0.136	0.201	1	Rnf213	Plasma B cell
0.0140401	-0.302828	0.216	0.307	1	Cd55	Plasma B cell
0.0289737	-0.303958	0.131	0.201	1	Klf7	Plasma B cell
0.0265375	-0.304541	0.274	0.36	1	Stt3b	Plasma B cell
0.0145123	-0.305356	0.126	0.201	1	Taf4b	Plasma B cell
0.0461595	-0.30547	0.158	0.223	1	Gimap5	Plasma B cell
0.129747	-0.305597	0.155	0.208	1	Rcor1	Plasma B cell
0.00231214	-0.307352	0.712	0.765	1	Tmsb10	Plasma B cell
0.00452557	-0.307769	0.554	0.659	1	Eif4g2	Plasma B cell
0.00327384	-0.308164	0.064	0.133	1	Cyth2	Plasma B cell
0.0472977	-0.308415	0.558	0.644	1	Tra2b	Plasma B cell
0.000815295	-0.310968	0.056	0.133	1	Syap1	Plasma B cell
0.163424	-0.311711	0.64	0.67	1	Cxcr4	Plasma B cell
0.0160939	-0.312197	0.096	0.163	1	Atp6v1e1	Plasma B cell
0.0378	-0.31241	0.449	0.511	1	Sptbn1	Plasma B cell
3.65829e-05	-0.31242	0.797	0.807	0.872174	Rps20	Plasma B cell
0.0118255	-0.313478	0.41	0.489	1	Gpbp1	Plasma B cell
0.00420349	-0.314525	0.504	0.617	1	Polr2a	Plasma B cell
0.00173301	-0.314756	0.107	0.197	1	Rbm4b	Plasma B cell
0.0995201	-0.314905	0.369	0.443	1	Fubp1	Plasma B cell
0.0191381	-0.315806	0.088	0.152	1	Nedd4	Plasma B cell
0.000142964	-0.315889	0.106	0.212	1	Ppp1r13b	Plasma B cell
0.000110414	-0.316075	0.667	0.682	1	Rpl39	Plasma B cell
0.00319284	-0.31616	0.141	0.235	1	Sp140	Plasma B cell
0.00630408	-0.316534	0.412	0.527	1	Chka	Plasma B cell
0.0400837	-0.317378	0.16	0.231	1	Klf9	Plasma B cell
0.0103617	-0.317413	0.369	0.473	1	Sap18	Plasma B cell
0.00264052	-0.317558	0.339	0.458	1	Cox7c	Plasma B cell
0.00113554	-0.319346	0.082	0.167	1	Kif13b	Plasma B cell
0.00650923	-0.31962	0.089	0.163	1	Rps6ka5	Plasma B cell
0.0513717	-0.320054	0.24	0.318	1	Gm8369	Plasma B cell
0.0118765	-0.320861	0.297	0.398	1	Oat	Plasma B cell
9.29617e-05	-0.32307	0.516	0.5	1	H2-Ab1	Plasma B cell
0.0172541	-0.323101	0.168	0.25	1	Nptn	Plasma B cell
0.0269468	-0.323254	0.069	0.125	1	Cbarp	Plasma B cell
0.0606075	-0.323443	0.182	0.246	1	Ly86	Plasma B cell
0.000320284	-0.323714	0.696	0.72	1	Rps28	Plasma B cell
7.90906e-08	-0.324667	0.76	0.758	0.0018856	Rplp2	Plasma B cell
0.0218337	-0.325562	0.242	0.314	1	Safb	Plasma B cell
0.00474582	-0.32575	0.439	0.557	1	Mat2a	Plasma B cell
0.0611886	-0.325797	0.143	0.197	1	Wbp2	Plasma B cell
0.0899087	-0.325896	0.355	0.42	1	St8sia4	Plasma B cell
0.0955074	-0.326015	0.26	0.314	1	Arhgap17	Plasma B cell
0.00150601	-0.326234	0.045	0.106	1	Bace1	Plasma B cell
0.0395776	-0.326663	0.123	0.178	1	Psme4	Plasma B cell
0.000632719	-0.32781	0.708	0.746	1	Rps15a	Plasma B cell
0.00549186	-0.328582	0.582	0.689	1	Eif5	Plasma B cell
0.0116472	-0.328831	0.239	0.318	1	Cox7a2	Plasma B cell
0.0152701	-0.32892	0.198	0.284	1	Galnt11	Plasma B cell
0.0033046	-0.329047	0.052	0.117	1	Lysmd3	Plasma B cell
0.0106289	-0.32908	0.499	0.591	1	Chd2	Plasma B cell
0.0993001	-0.329756	0.205	0.254	1	Srpk2	Plasma B cell
0.000974177	-0.329761	0.199	0.314	1	P4ha1	Plasma B cell
0.0136164	-0.33	0.222	0.311	1	Trp53	Plasma B cell
0.000977685	-0.330044	0.055	0.129	1	Eif2b4	Plasma B cell
0.00104556	-0.330262	0.493	0.625	1	Dock2	Plasma B cell
0.00226441	-0.330562	0.174	0.277	1	Fcmr	Plasma B cell
0.0123792	-0.33133	0.114	0.182	1	Sp110	Plasma B cell
0.00457429	-0.331755	0.511	0.61	1	Dynll1	Plasma B cell
0.00127004	-0.331817	0.141	0.242	1	Ints13	Plasma B cell
0.000758493	-0.332591	0.694	0.811	1	AY036118	Plasma B cell
0.234558	-0.332959	0.073	0.102	1	Tssc4	Plasma B cell
0.0360034	-0.333216	0.059	0.106	1	Uhrf1	Plasma B cell
0.00124959	-0.333785	0.562	0.678	1	Rps2	Plasma B cell
0.0324763	-0.334389	0.086	0.144	1	St6gal1	Plasma B cell
0.00856971	-0.335454	0.215	0.311	1	Herc2	Plasma B cell
0.00857081	-0.335905	0.482	0.58	1	Cnbp	Plasma B cell
0.00408935	-0.336022	0.078	0.152	1	Egr3	Plasma B cell
0.0168675	-0.336431	0.202	0.288	1	Gtf2f1	Plasma B cell
0.011005	-0.336864	0.071	0.133	1	Ing5	Plasma B cell
0.0238292	-0.33689	0.089	0.136	1	Mboat7	Plasma B cell
0.0533872	-0.337245	0.391	0.466	1	Ube2d2a	Plasma B cell
0.0553544	-0.33781	0.124	0.178	1	Isca1	Plasma B cell
0.0131474	-0.33803	0.056	0.114	1	Gm28791	Plasma B cell
0.00961113	-0.338057	0.129	0.201	1	Nsf	Plasma B cell
0.00596973	-0.338497	0.14	0.223	1	Taf13	Plasma B cell
0.0120369	-0.338556	0.21	0.303	1	Traf1	Plasma B cell
0.0227192	-0.338887	0.343	0.439	1	Hivep2	Plasma B cell
0.001174	-0.339753	0.222	0.337	1	Rfx7	Plasma B cell
0.0114412	-0.340133	0.099	0.167	1	Larp1b	Plasma B cell
0.0142464	-0.340798	0.356	0.458	1	Chd7	Plasma B cell
0.128815	-0.340956	0.258	0.322	1	Ppp1r16b	Plasma B cell
0.036598	-0.341607	0.456	0.53	1	Hnrnpa3	Plasma B cell
0.0182735	-0.34279	0.105	0.17	1	Eif3j1	Plasma B cell
0.00230017	-0.343332	0.082	0.159	1	Tmem248	Plasma B cell
0.0247596	-0.343701	0.144	0.216	1	Hnrnph3	Plasma B cell
0.0231314	-0.344065	0.374	0.47	1	Tgif1	Plasma B cell
0.180842	-0.345194	0.203	0.258	1	Tmem30a	Plasma B cell
0.00342759	-0.345313	0.164	0.261	1	Qrich1	Plasma B cell
0.0398094	-0.345926	0.196	0.261	1	Tmem59	Plasma B cell
0.000669486	-0.346068	0.311	0.443	1	Arcn1	Plasma B cell
0.0370525	-0.346885	0.38	0.47	1	Chd3	Plasma B cell
0.0963531	-0.347082	0.073	0.117	1	Ttc19	Plasma B cell
0.000295015	-0.347295	0.603	0.682	1	Rpl10	Plasma B cell
0.00454489	-0.347333	0.274	0.383	1	Irf1	Plasma B cell
0.0889554	-0.347495	0.179	0.242	1	Rnf138	Plasma B cell
0.0224362	-0.348449	0.205	0.288	1	Sept6	Plasma B cell
0.0274533	-0.349029	0.208	0.288	1	Hdac1	Plasma B cell
0.00224311	-0.34935	0.315	0.436	1	Coq10b	Plasma B cell
0.000961644	-0.349573	0.773	0.841	1	Btg2	Plasma B cell
0.14487	-0.351647	0.109	0.155	1	Rin3	Plasma B cell
0.011219	-0.354247	0.188	0.273	1	Rnps1	Plasma B cell
0.00367413	-0.354516	0.194	0.295	1	Tasor	Plasma B cell
0.612946	-0.354847	0.12	0.144	1	Mgp	Plasma B cell
0.0013548	-0.354956	0.126	0.208	1	Zcrb1	Plasma B cell
0.0298846	-0.355722	0.172	0.246	1	Pik3ip1	Plasma B cell
0.0549896	-0.355922	0.129	0.17	1	Smc5	Plasma B cell
0.0016362	-0.356192	0.532	0.591	1	Rpl31	Plasma B cell
0.015698	-0.356393	0.088	0.152	1	Acox1	Plasma B cell
0.0306577	-0.357846	0.073	0.129	1	Nsun6	Plasma B cell
0.0313257	-0.358428	0.256	0.333	1	Srsf10	Plasma B cell
0.00201598	-0.358456	0.179	0.284	1	Sde2	Plasma B cell
0.0148791	-0.35876	0.218	0.307	1	Sf3b3	Plasma B cell
0.0120801	-0.35903	0.275	0.371	1	Bcl10	Plasma B cell
0.0150559	-0.360197	0.569	0.648	1	Gls	Plasma B cell
0.0171711	-0.360923	0.347	0.447	1	Smarca5	Plasma B cell
0.00641967	-0.361382	0.629	0.705	1	Clk1	Plasma B cell
0.00337638	-0.362671	0.439	0.557	1	Csde1	Plasma B cell
0.00124172	-0.36434	0.288	0.413	1	Crebrf	Plasma B cell
0.000736691	-0.367261	0.277	0.405	1	Pag1	Plasma B cell
0.00771915	-0.368383	0.097	0.167	1	Asf1a	Plasma B cell
0.00307837	-0.369961	0.444	0.538	1	Gm10076	Plasma B cell
3.67645e-08	-0.370822	0.89	0.852	0.000876503	Rps29	Plasma B cell
0.000631796	-0.371103	0.062	0.14	1	3110056K07Rik	Plasma B cell
0.160246	-0.372835	0.134	0.17	1	Gse1	Plasma B cell
0.0105131	-0.373859	0.189	0.28	1	Resf1	Plasma B cell
0.000290953	-0.374964	0.725	0.837	1	Hspa5	Plasma B cell
0.0208247	-0.375398	0.208	0.288	1	Amd1	Plasma B cell
0.0164181	-0.37607	0.141	0.189	1	Hspa2	Plasma B cell
0.0057721	-0.377016	0.181	0.277	1	Rlim	Plasma B cell
0.00771141	-0.377018	0.117	0.197	1	Ubr1	Plasma B cell
0.00480905	-0.377548	0.236	0.341	1	Rbms1	Plasma B cell
0.0519363	-0.377927	0.38	0.455	1	Mef2c	Plasma B cell
0.0411326	-0.378859	0.151	0.205	1	Cop1	Plasma B cell
0.00743044	-0.379054	0.059	0.121	1	Dnajb4	Plasma B cell
0.0115706	-0.3818	0.408	0.508	1	Zc3hav1	Plasma B cell
0.00312309	-0.382168	0.299	0.409	1	Dusp11	Plasma B cell
0.0531619	-0.382872	0.4	0.473	1	Dmxl1	Plasma B cell
0.0894521	-0.383464	0.102	0.148	1	Fam83d	Plasma B cell
0.0128424	-0.384298	0.144	0.223	1	Cdc73	Plasma B cell
0.00359556	-0.384465	0.353	0.424	1	Cd79a	Plasma B cell
0.000105601	-0.386942	0.754	0.788	1	Rps21	Plasma B cell
0.125282	-0.387005	0.086	0.121	1	Phykpl	Plasma B cell
0.00997087	-0.387317	0.206	0.299	1	Cnot4	Plasma B cell
0.00568061	-0.388539	0.333	0.436	1	Dhx9	Plasma B cell
0.00214951	-0.391956	0.657	0.75	1	Hexim1	Plasma B cell
0.0231779	-0.392844	0.121	0.178	1	Trim24	Plasma B cell
0.0300649	-0.392931	0.213	0.295	1	Arhgef18	Plasma B cell
0.00174771	-0.393535	0.171	0.269	1	Psma1	Plasma B cell
0.0414765	-0.394154	0.09	0.14	1	Cul5	Plasma B cell
0.00262936	-0.395697	0.119	0.208	1	Ilf2	Plasma B cell
0.00142743	-0.396753	0.202	0.314	1	Sdc4	Plasma B cell
0.0227289	-0.396866	0.114	0.182	1	Csrp1	Plasma B cell
0.0352077	-0.398865	0.124	0.189	1	BE692007	Plasma B cell
4.01248e-05	-0.399885	0.629	0.705	0.956615	Rpl26	Plasma B cell
0.0244834	-0.399922	0.359	0.436	1	Spag9	Plasma B cell
0.00862819	-0.399987	0.223	0.311	1	Cisd2	Plasma B cell
0.00253018	-0.400594	0.319	0.439	1	Ppp3ca	Plasma B cell
0.0165854	-0.401898	0.097	0.163	1	Rnf214	Plasma B cell
0.0093241	-0.402046	0.246	0.345	1	Errfi1	Plasma B cell
0.00534271	-0.403186	0.192	0.242	1	Lats2	Plasma B cell
0.0542498	-0.40342	0.195	0.246	1	Pycard	Plasma B cell
0.0439338	-0.403654	0.131	0.159	1	Gla	Plasma B cell
0.00105384	-0.4053	0.613	0.72	1	Chd4	Plasma B cell
0.00244591	-0.405496	0.136	0.227	1	Rcn2	Plasma B cell
0.0185454	-0.407439	0.311	0.379	1	Sesn1	Plasma B cell
0.00240726	-0.4095	0.075	0.152	1	4632427E13Rik	Plasma B cell
0.000208133	-0.41028	0.472	0.614	1	Tgfb1	Plasma B cell
0.000475394	-0.4111	0.322	0.458	1	Tut4	Plasma B cell
0.091699	-0.411237	0.113	0.167	1	Gm12840	Plasma B cell
8.33232e-05	-0.412234	0.6	0.686	1	Rps18	Plasma B cell
0.0381255	-0.413556	0.446	0.527	1	Gdi2	Plasma B cell
0.0125262	-0.413654	0.078	0.14	1	Nup54	Plasma B cell
4.8835e-06	-0.414325	0.096	0.22	0.116428	Fcer2a	Plasma B cell
0.00139397	-0.414986	0.373	0.5	1	Kpna4	Plasma B cell
5.46828e-05	-0.414994	0.179	0.314	1	Slc2a1	Plasma B cell
0.0103045	-0.416617	0.177	0.265	1	H2-Q10	Plasma B cell
0.000530009	-0.420197	0.408	0.545	1	Hmgb1	Plasma B cell
7.88175e-05	-0.420271	0.581	0.705	1	Eif4a1	Plasma B cell
0.000113961	-0.421243	0.312	0.458	1	Sik1	Plasma B cell
0.00275282	-0.422807	0.234	0.337	1	Aff1	Plasma B cell
3.03858e-05	-0.424034	0.535	0.617	0.724427	Rpl36a	Plasma B cell
1.48698e-06	-0.424971	0.621	0.788	0.0354512	Ncl	Plasma B cell
6.25223e-06	-0.427372	0.184	0.333	0.149059	Stmn1	Plasma B cell
0.00112332	-0.427888	0.181	0.292	1	S1pr1	Plasma B cell
6.74399e-05	-0.430588	0.244	0.383	1	Hspe1	Plasma B cell
0.000476797	-0.433391	0.167	0.28	1	Mir142hg	Plasma B cell
0.00113556	-0.433755	0.165	0.273	1	B3gnt5	Plasma B cell
0.000314989	-0.434158	0.086	0.178	1	Txndc9	Plasma B cell
1.6925e-05	-0.434351	0.537	0.686	0.403509	Kdm6b	Plasma B cell
0.00470092	-0.441326	0.315	0.413	1	Mapre1	Plasma B cell
0.0204467	-0.442044	0.164	0.239	1	Pspc1	Plasma B cell
0.00101313	-0.443581	0.421	0.527	1	Neurl3	Plasma B cell
0.00372734	-0.444221	0.349	0.458	1	H2-Q4	Plasma B cell
9.07071e-05	-0.444354	0.261	0.405	1	Birc3	Plasma B cell
0.00063825	-0.44534	0.069	0.144	1	Pttg1	Plasma B cell
9.89029e-05	-0.447136	0.328	0.443	1	Rpl29	Plasma B cell
0.0401107	-0.448071	0.058	0.106	1	Sparc	Plasma B cell
1.74022e-05	-0.449634	0.552	0.686	0.414885	Klf2	Plasma B cell
8.33461e-08	-0.450692	0.818	0.856	0.00198705	Hspa8	Plasma B cell
0.0374003	-0.452797	0.153	0.216	1	Cenpa	Plasma B cell
0.00471399	-0.452888	0.185	0.246	1	Lef1	Plasma B cell
5.33303e-06	-0.454876	0.576	0.663	0.127145	Rpl35	Plasma B cell
0.0136983	-0.457372	0.225	0.307	1	Mbtd1	Plasma B cell
0.016361	-0.458092	0.121	0.186	1	A630072M18Rik	Plasma B cell
2.27016e-05	-0.458399	0.347	0.508	0.541228	Ubap2l	Plasma B cell
0.00308488	-0.460518	0.256	0.352	1	1810026B05Rik	Plasma B cell
0.00188167	-0.461595	0.119	0.205	1	D830025C05Rik	Plasma B cell
0.000281821	-0.462681	0.154	0.269	1	Relb	Plasma B cell
0.000934455	-0.463032	0.164	0.254	1	Pknox1	Plasma B cell
0.00167347	-0.464045	0.189	0.292	1	Tspoap1	Plasma B cell
0.0154081	-0.46595	0.345	0.436	1	Nabp1	Plasma B cell
0.0155382	-0.468334	0.455	0.542	1	Malt1	Plasma B cell
0.00540163	-0.480612	0.194	0.284	1	Tmf1	Plasma B cell
0.0323019	-0.482536	0.066	0.11	1	Cfh	Plasma B cell
0.0163484	-0.483011	0.256	0.33	1	Tcf12	Plasma B cell
0.00354832	-0.48364	0.275	0.375	1	Cspp1	Plasma B cell
3.63412e-06	-0.4872	0.805	0.83	0.086641	Rps27	Plasma B cell
0.0718386	-0.488814	0.137	0.186	1	Brd9	Plasma B cell
0.0658354	-0.498416	0.225	0.284	1	Dnah8	Plasma B cell
0.00591357	-0.499677	0.507	0.549	1	H2-Aa	Plasma B cell
2.24036e-05	-0.500071	0.299	0.458	0.534125	Dnajb9	Plasma B cell
0.0179937	-0.506875	0.414	0.47	1	Dhx40	Plasma B cell
0.000256933	-0.510563	0.503	0.53	1	H2-Eb1	Plasma B cell
0.000136806	-0.519384	0.41	0.553	1	Ints6	Plasma B cell
2.38544e-05	-0.526409	0.129	0.254	0.568713	Tnfrsf13c	Plasma B cell
0.0418622	-0.527382	0.233	0.292	1	Ifi30	Plasma B cell
0.000788162	-0.530088	0.155	0.254	1	Adrb2	Plasma B cell
1.4132e-06	-0.534937	0.28	0.455	0.033692	Ccr7	Plasma B cell
0.00219991	-0.540928	0.403	0.462	1	Ebf1	Plasma B cell
2.5684e-05	-0.549627	0.418	0.572	0.612332	Smchd1	Plasma B cell
0.00121825	-0.553994	0.27	0.383	1	Fam117b	Plasma B cell
8.94461e-05	-0.557498	0.288	0.432	1	Isy1	Plasma B cell
3.64474e-05	-0.56327	0.41	0.542	0.868942	Morf4l1	Plasma B cell
1.39654e-05	-0.564916	0.691	0.655	0.332949	Cd74	Plasma B cell
0.00996485	-0.571323	0.249	0.333	1	Nup98	Plasma B cell
0.000334435	-0.573383	0.202	0.314	1	Gramd3	Plasma B cell
0.0939502	-0.576618	0.131	0.178	1	Inmt	Plasma B cell
0.000221712	-0.580986	0.174	0.288	1	Itch	Plasma B cell
2.96273e-06	-0.587437	0.234	0.39	0.0706344	Tuba1a	Plasma B cell
6.14219e-05	-0.597086	0.284	0.428	1	Tut7	Plasma B cell
0.165789	-0.599195	0.24	0.261	1	Gsn	Plasma B cell
5.6541e-07	-0.607278	0.41	0.538	0.0134799	Uba52	Plasma B cell
0.00238573	-0.616287	0.225	0.303	1	Tsix	Plasma B cell
0.0160612	-0.636521	0.066	0.106	1	Gpx3	Plasma B cell
0.000115242	-0.641459	0.206	0.337	1	Gm43813	Plasma B cell
6.13372e-05	-0.643823	0.1	0.186	1	Scd2	Plasma B cell
1.31682e-07	-0.650611	0.462	0.636	0.00313944	Satb1	Plasma B cell
3.83597e-07	-0.692291	0.281	0.439	0.00914534	Il2rg	Plasma B cell
0.000378355	-0.737934	0.29	0.405	1	Dleu2	Plasma B cell
9.96806e-07	-0.848533	0.439	0.572	0.0237648	Rel	Plasma B cell
0.000474686	3.17177	0.272	0.04	1	Iglc1	Cycling T cell
3.20874e-26	2.9366	0.781	0	7.64995e-22	Ighg1	Cycling T cell
0.011439	2.26565	0.291	0.1	1	Slpi	Cycling T cell
0.000160687	1.63161	0.483	0.22	1	Ramp1	Cycling T cell
0.0502926	1.59956	0.563	0.58	1	Cd74	Cycling T cell
0.0390102	1.33554	0.351	0.38	1	H2-Aa	Cycling T cell
0.170102	1.31382	0.285	0.16	1	Ckb	Cycling T cell
0.00308108	1.27208	0.205	0.04	1	Tnfsf8	Cycling T cell
0.000193974	1.26562	0.523	0.52	1	Ctla4	Cycling T cell
0.0602178	1.26505	0.338	0.36	1	H2-Eb1	Cycling T cell
0.0027876	1.23912	0.272	0.08	1	Areg	Cycling T cell
0.0161633	1.16392	0.437	0.48	1	Lmo4	Cycling T cell
0.0152627	1.09374	0.642	0.64	1	Rgs2	Cycling T cell
0.117938	1.06218	0.179	0.1	1	Igfbp7	Cycling T cell
0.0238951	1.01185	0.291	0.16	1	Tent5a	Cycling T cell
0.00589068	0.966119	0.689	0.62	1	S100a4	Cycling T cell
0.0259785	0.960474	0.43	0.28	1	Fgl2	Cycling T cell
0.00115516	0.958384	0.563	0.58	1	Maf	Cycling T cell
0.0275896	0.947903	0.424	0.5	1	H2-Ab1	Cycling T cell
0.168048	0.903512	0.212	0.12	1	Cd79a	Cycling T cell
3.0516e-05	0.898627	0.709	0.76	0.727532	Nfkb1	Cycling T cell
0.00209343	0.883488	0.596	0.62	1	Gata3	Cycling T cell
0.00824602	0.869249	0.192	0.06	1	Il1rl1	Cycling T cell
0.010133	0.813632	0.609	0.64	1	Rgs1	Cycling T cell
8.93694e-06	0.812729	0.735	0.8	0.213066	Cst3	Cycling T cell
0.00207312	0.786126	0.576	0.56	1	Skil	Cycling T cell
0.00026844	0.768741	0.583	0.78	1	Rel	Cycling T cell
0.094864	0.764149	0.358	0.3	1	Ccr2	Cycling T cell
0.0989705	0.749224	0.311	0.22	1	Tmem176a	Cycling T cell
0.0100697	0.733914	0.682	0.74	1	Rex1bd	Cycling T cell
0.00926988	0.70725	0.662	0.62	1	Capg	Cycling T cell
0.0214719	0.705284	0.523	0.54	1	Samsn1	Cycling T cell
0.250725	0.704234	0.278	0.2	1	Tbc1d4	Cycling T cell
0.00462275	0.703664	0.669	0.8	1	Spty2d1	Cycling T cell
0.000178036	0.701601	0.735	0.82	1	Aebp2	Cycling T cell
0.000867985	0.692915	0.702	0.8	1	Ltb	Cycling T cell
0.0216052	0.692788	0.47	0.52	1	Furin	Cycling T cell
0.0027441	0.672886	0.444	0.42	1	Tnfrsf18	Cycling T cell
0.000281797	0.651477	0.57	0.6	1	Znrf1	Cycling T cell
0.535456	0.64927	0.252	0.2	1	Cxcl2	Cycling T cell
0.219693	0.64618	0.113	0.04	1	Ms4a1	Cycling T cell
0.0298981	0.639538	0.371	0.2	1	Il2ra	Cycling T cell
0.0383956	0.631374	0.55	0.36	1	Crem	Cycling T cell
0.0437782	0.630112	0.371	0.32	1	Zcchc10	Cycling T cell
0.000837419	0.627342	0.629	0.72	1	Gm2a	Cycling T cell
3.54233e-05	0.625394	0.815	0.98	0.844528	Gadd45b	Cycling T cell
0.00469923	0.621724	0.788	0.9	1	Nme1	Cycling T cell
0.0162278	0.621333	0.596	0.54	1	AU020206	Cycling T cell
0.00061527	0.617798	0.841	0.94	1	Cotl1	Cycling T cell
0.0263843	0.605424	0.417	0.46	1	Serpinb6a	Cycling T cell
0.00749462	0.594066	0.536	0.58	1	Pabpn1	Cycling T cell
6.20894e-05	0.590709	0.735	0.9	1	Ndfip1	Cycling T cell
3.51125e-05	0.590039	0.702	0.9	0.837117	Sdf4	Cycling T cell
0.0434723	0.589016	0.305	0.2	1	Tnfrsf4	Cycling T cell
0.00447592	0.585977	0.57	0.68	1	Sla	Cycling T cell
0.00186049	0.580533	0.199	0.02	1	Cysltr1	Cycling T cell
0.0261766	0.571667	0.483	0.48	1	Tmem109	Cycling T cell
0.00109753	0.571218	0.623	0.7	1	Icos	Cycling T cell
0.00790785	0.568436	0.662	0.66	1	Tspan13	Cycling T cell
0.00220582	0.564421	0.49	0.54	1	Tmem134	Cycling T cell
0.038889	0.559251	0.185	0.08	1	Carf	Cycling T cell
0.00143698	0.553013	0.974	1	1	Fth1	Cycling T cell
0.200074	0.546714	0.265	0.2	1	Plscr1	Cycling T cell
0.000358108	0.54553	0.755	0.9	1	Gna13	Cycling T cell
0.000948057	0.543515	0.49	0.7	1	Rab43	Cycling T cell
0.000226471	0.53609	0.596	0.8	1	Stat3	Cycling T cell
0.0027618	0.53506	0.834	0.98	1	Scgb1a1	Cycling T cell
0.342039	0.533927	0.212	0.22	1	Cd24a	Cycling T cell
0.00145392	0.529671	0.57	0.66	1	Nolc1	Cycling T cell
0.0784211	0.529636	0.212	0.16	1	Zdhhc23	Cycling T cell
0.0786599	0.522255	0.311	0.18	1	Tmem176b	Cycling T cell
0.197908	0.51697	0.636	0.68	1	Tnfaip8	Cycling T cell
0.225543	0.511691	0.252	0.2	1	Cxcr6	Cycling T cell
0.233027	0.511468	0.358	0.32	1	Ikzf2	Cycling T cell
0.118611	0.511182	0.497	0.48	1	Glrx	Cycling T cell
0.0660128	0.510148	0.616	0.7	1	Birc2	Cycling T cell
0.894442	0.509416	0.113	0.1	1	Cxcl1	Cycling T cell
0.00940223	0.509221	0.649	0.78	1	Npepps	Cycling T cell
0.0557994	0.507778	0.172	0.08	1	Lgals7	Cycling T cell
0.0660922	0.505664	0.49	0.56	1	Hikeshi	Cycling T cell
0.0298371	0.503538	0.285	0.18	1	Atf3	Cycling T cell
1.79634e-05	0.50276	0.868	1	0.428265	Itm2b	Cycling T cell
0.106704	0.502563	0.411	0.4	1	Fosl2	Cycling T cell
0.00158393	0.502518	0.483	0.6	1	Hnrnpll	Cycling T cell
0.407007	0.501273	0.212	0.2	1	Utp20	Cycling T cell
0.00913323	0.501253	0.583	0.64	1	Ddx24	Cycling T cell
0.000174575	0.4994	0.53	0.68	1	Jak2	Cycling T cell
0.00646328	0.492286	0.616	0.72	1	Pten	Cycling T cell
0.000400935	0.486597	0.715	0.82	1	Gpx1	Cycling T cell
0.0634919	0.483512	0.742	0.8	1	Impdh2	Cycling T cell
0.18078	0.480575	0.325	0.34	1	Comt	Cycling T cell
0.26187	0.479953	0.523	0.4	1	Ell2	Cycling T cell
0.0983907	0.479949	0.212	0.1	1	Lyn	Cycling T cell
0.0633907	0.477673	0.417	0.46	1	Birc3	Cycling T cell
0.0162502	0.477434	0.417	0.54	1	Mbnl2	Cycling T cell
0.0821385	0.476337	0.252	0.36	1	Apoe	Cycling T cell
0.0838013	0.475903	0.397	0.24	1	Sec24b	Cycling T cell
0.0407882	0.474955	0.934	1	1	Gm42418	Cycling T cell
0.0357475	0.472823	0.457	0.6	1	Glrx5	Cycling T cell
0.0784557	0.471718	0.464	0.54	1	Brwd1	Cycling T cell
0.0415765	0.470685	0.589	0.64	1	Taok3	Cycling T cell
0.00486975	0.470508	0.596	0.74	1	Cep83	Cycling T cell
0.0804314	0.470063	0.536	0.56	1	Rgs10	Cycling T cell
0.00076777	0.467766	0.728	0.9	1	Dusp1	Cycling T cell
0.210131	0.465755	0.543	0.52	1	Traf1	Cycling T cell
0.0589251	0.464441	0.47	0.48	1	Dot1l	Cycling T cell
0.291577	0.463696	0.821	0.78	1	Emb	Cycling T cell
0.0880865	0.459641	0.437	0.34	1	Tox	Cycling T cell
2.93247e-05	0.454754	0.689	0.88	0.69913	Psap	Cycling T cell
0.0486439	0.452887	0.649	0.72	1	Acot7	Cycling T cell
2.33643e-05	0.452542	0.841	0.98	0.557027	Slc25a3	Cycling T cell
0.000242464	0.451318	0.834	0.98	1	Nfkbia	Cycling T cell
0.171454	0.450321	0.245	0.22	1	Tnfsf11	Cycling T cell
0.116198	0.449597	0.702	0.72	1	Nme2	Cycling T cell
0.0984299	0.447054	0.291	0.16	1	Chd9	Cycling T cell
0.393377	0.445204	0.238	0.2	1	Pkig	Cycling T cell
0.251166	0.444709	0.298	0.22	1	Nt5e	Cycling T cell
0.440462	0.444015	0.212	0.18	1	Rgs16	Cycling T cell
0.210601	0.443784	0.391	0.34	1	Cish	Cycling T cell
0.0164279	0.438863	0.437	0.48	1	Man2a2	Cycling T cell
0.0215938	0.436703	0.298	0.22	1	Plcb4	Cycling T cell
0.0549574	0.434778	0.47	0.58	1	Smpdl3a	Cycling T cell
0.0205981	0.43442	0.391	0.44	1	Cd81	Cycling T cell
0.000312866	0.433751	0.636	0.84	1	Ccnd2	Cycling T cell
0.00116532	0.433078	0.636	0.84	1	Mpc1	Cycling T cell
4.59532e-05	0.431587	0.53	0.78	1	Pfdn1	Cycling T cell
0.166882	0.431442	0.225	0.24	1	Izumo1r	Cycling T cell
0.36683	0.429632	0.364	0.4	1	Pdzd11	Cycling T cell
0.687219	0.428734	0.106	0.08	1	Tyrobp	Cycling T cell
0.0102189	0.426945	0.583	0.7	1	Galnt1	Cycling T cell
0.00110753	0.426051	0.629	0.8	1	Emd	Cycling T cell
0.00850103	0.425411	0.649	0.4	1	Ighm	Cycling T cell
0.082182	0.422875	0.603	0.66	1	Fabp5	Cycling T cell
0.168062	0.422803	0.364	0.36	1	Aarsd1	Cycling T cell
0.34039	0.422186	0.377	0.38	1	Fam92a	Cycling T cell
0.183144	0.421093	0.411	0.44	1	Ktn1	Cycling T cell
0.0806715	0.418195	0.338	0.18	1	Cntln	Cycling T cell
0.0411253	0.416529	0.417	0.46	1	Rfc5	Cycling T cell
0.0812131	0.413435	0.497	0.48	1	Atxn10	Cycling T cell
0.0243951	0.413415	0.331	0.36	1	Podnl1	Cycling T cell
0.105377	0.412816	0.212	0.1	1	Zfp865	Cycling T cell
0.00365745	0.411593	0.675	0.8	1	BC004004	Cycling T cell
0.0831453	0.41131	0.55	0.66	1	Maea	Cycling T cell
0.01139	0.409769	0.503	0.62	1	Got2	Cycling T cell
0.00744711	0.408086	0.702	0.82	1	Fkbp3	Cycling T cell
1.91548e-05	0.407996	0.795	0.98	0.45667	Ywhab	Cycling T cell
0.0445341	0.405838	0.298	0.28	1	Dusp4	Cycling T cell
0.0614211	0.405775	0.325	0.42	1	Itgb3	Cycling T cell
0.000902464	0.40516	0.576	0.78	1	Hmgn1	Cycling T cell
0.000236634	0.404011	0.881	0.98	1	Ucp2	Cycling T cell
0.378036	0.402466	0.344	0.34	1	Card19	Cycling T cell
0.0595413	0.402372	0.642	0.74	1	Cdk4	Cycling T cell
0.0594029	0.4022	0.325	0.38	1	Pmaip1	Cycling T cell
0.00015004	0.401503	0.689	0.86	1	Sptssa	Cycling T cell
0.435727	0.400579	0.351	0.3	1	Sdhaf1	Cycling T cell
0.107756	0.400147	0.119	0.06	1	Gm43445	Cycling T cell
0.00322645	0.398162	0.649	0.76	1	Prmt1	Cycling T cell
0.42229	0.396508	0.629	0.64	1	Csrp1	Cycling T cell
0.000608633	0.396069	0.728	0.9	1	Taldo1	Cycling T cell
0.00663323	0.395213	0.563	0.66	1	Plgrkt	Cycling T cell
0.0652392	0.394976	0.185	0.22	1	Pdcd1	Cycling T cell
0.547536	0.394316	0.225	0.24	1	Lsmem1	Cycling T cell
0.0221589	0.393313	0.47	0.6	1	Syngr2	Cycling T cell
0.221531	0.392205	0.219	0.2	1	Swap70	Cycling T cell
5.8285e-05	0.392164	0.603	0.82	1	Serp1	Cycling T cell
0.0878965	0.390757	0.219	0.22	1	Plin2	Cycling T cell
0.0787172	0.390577	0.556	0.62	1	Prdx4	Cycling T cell
0.000664363	0.390077	0.675	0.88	1	Atp5g1	Cycling T cell
0.00132563	0.3896	0.709	0.88	1	Rexo2	Cycling T cell
0.0217105	0.389318	0.642	0.76	1	Ivns1abp	Cycling T cell
0.237336	0.388863	0.179	0.1	1	Chchd6	Cycling T cell
0.308264	0.38842	0.616	0.64	1	M6pr	Cycling T cell
0.209847	0.388047	0.437	0.44	1	Ormdl3	Cycling T cell
0.00303321	0.387681	0.344	0.52	1	A630072M18Rik	Cycling T cell
0.14273	0.387639	0.437	0.48	1	Upf3b	Cycling T cell
0.096269	0.387337	0.311	0.34	1	Ptp4a3	Cycling T cell
0.0120635	0.38694	0.397	0.54	1	Mrps6	Cycling T cell
0.0142743	0.386553	0.629	0.74	1	Sept9	Cycling T cell
0.00851282	0.386496	0.623	0.7	1	Ptpn7	Cycling T cell
0.149009	0.385606	0.424	0.46	1	Rbpj	Cycling T cell
0.0244319	0.383837	0.675	0.8	1	Tnfaip3	Cycling T cell
0.178644	0.383616	0.344	0.3	1	Gcn1	Cycling T cell
0.00752792	0.383429	0.47	0.6	1	Timm17b	Cycling T cell
0.0733128	0.383283	0.417	0.3	1	Ctss	Cycling T cell
0.10777	0.383096	0.483	0.4	1	Pnkd	Cycling T cell
0.0103601	0.380793	0.609	0.72	1	Aff4	Cycling T cell
0.176945	0.379629	0.358	0.26	1	Sh2b1	Cycling T cell
0.0126164	0.379511	0.404	0.58	1	Bcor	Cycling T cell
0.285992	0.378553	0.285	0.3	1	Tasp1	Cycling T cell
0.293526	0.378323	0.344	0.32	1	Pmpca	Cycling T cell
0.168695	0.377959	0.397	0.46	1	Hras	Cycling T cell
0.00878498	0.377692	0.589	0.64	1	Map4	Cycling T cell
0.419557	0.377673	0.126	0.1	1	Mef2c	Cycling T cell
0.384852	0.377578	0.437	0.48	1	Retreg2	Cycling T cell
0.00833288	0.377214	0.616	0.8	1	Nr4a1	Cycling T cell
0.0311819	0.376488	0.536	0.66	1	Trim27	Cycling T cell
0.0252898	0.376418	0.199	0.06	1	Serpinb1a	Cycling T cell
0.00257764	0.375351	0.642	0.82	1	Topbp1	Cycling T cell
0.0012007	0.374858	0.517	0.66	1	Nfkbiz	Cycling T cell
0.325177	0.374241	0.397	0.42	1	Tmem147	Cycling T cell
0.00159488	0.373687	0.417	0.6	1	Psen2	Cycling T cell
0.000803177	0.373194	0.669	0.86	1	Ccni	Cycling T cell
0.143537	0.372636	0.119	0.1	1	Ebf1	Cycling T cell
0.6042	0.372518	0.099	0.1	1	Trf	Cycling T cell
0.00277209	0.371313	0.543	0.74	1	Asxl2	Cycling T cell
0.0796386	0.370584	0.53	0.56	1	Ppp1r14b	Cycling T cell
0.267166	0.369661	0.351	0.32	1	Herc3	Cycling T cell
0.00120102	0.369453	0.411	0.54	1	Cdk6	Cycling T cell
0.0200572	0.369225	0.47	0.58	1	Fam117b	Cycling T cell
0.52355	0.369224	0.583	0.6	1	Inpp5d	Cycling T cell
0.000599975	0.368121	0.603	0.78	1	Irf2bp2	Cycling T cell
0.07097	0.366949	0.272	0.38	1	Herc6	Cycling T cell
0.187902	0.366926	0.497	0.54	1	Capn1	Cycling T cell
0.163941	0.364496	0.53	0.6	1	Cct6a	Cycling T cell
0.00256929	0.363615	0.934	1	1	mt-Nd2	Cycling T cell
0.213424	0.363192	0.358	0.42	1	Unc45a	Cycling T cell
0.125318	0.362881	0.437	0.48	1	Rap1gds1	Cycling T cell
0.115075	0.362471	0.325	0.26	1	Pigp	Cycling T cell
0.000586754	0.360863	0.642	0.86	1	Mtpn	Cycling T cell
0.458247	0.360386	0.344	0.32	1	Bcl2a1d	Cycling T cell
0.068183	0.3601	0.43	0.54	1	Glcci1	Cycling T cell
0.187411	0.35999	0.338	0.42	1	Cklf	Cycling T cell
0.405752	0.359646	0.285	0.22	1	S100a9	Cycling T cell
0.395058	0.357743	0.272	0.28	1	Prkrip1	Cycling T cell
0.503307	0.357336	0.298	0.24	1	Ccdc186	Cycling T cell
0.0670773	0.356483	0.497	0.56	1	Znhit1	Cycling T cell
0.150075	0.355452	0.338	0.38	1	Rars	Cycling T cell
0.260233	0.355222	0.477	0.54	1	Rab4b	Cycling T cell
0.0207466	0.354963	0.457	0.56	1	Cox16	Cycling T cell
0.0209375	0.35373	0.642	0.82	1	Cmtm7	Cycling T cell
0.271135	0.353316	0.311	0.36	1	Dcaf11	Cycling T cell
0.00374642	0.352903	0.616	0.78	1	Bex3	Cycling T cell
0.000115176	0.350127	0.609	0.84	1	Nup210	Cycling T cell
0.562707	0.349793	0.192	0.14	1	Cd79b	Cycling T cell
0.0502006	0.347893	0.596	0.68	1	Arhgef6	Cycling T cell
0.415252	0.347506	0.338	0.3	1	Acadvl	Cycling T cell
0.104885	0.346809	0.377	0.3	1	Cpd	Cycling T cell
0.202161	0.346659	0.238	0.16	1	Agtrap	Cycling T cell
0.0133114	0.345272	0.656	0.8	1	Huwe1	Cycling T cell
0.00214625	0.34465	0.483	0.68	1	Arl6ip4	Cycling T cell
9.21505e-05	0.343919	0.49	0.74	1	Nrip1	Cycling T cell
0.447861	0.34369	0.113	0.08	1	Ccdc191	Cycling T cell
0.159048	0.343389	0.238	0.22	1	Bmpr2	Cycling T cell
0.000795142	0.342647	0.576	0.74	1	Mpc2	Cycling T cell
0.0385951	0.342334	0.444	0.56	1	Nfyc	Cycling T cell
0.0613633	0.34202	0.338	0.46	1	Rasa1	Cycling T cell
0.124227	0.341828	0.523	0.62	1	Ttc14	Cycling T cell
0.0348345	0.341682	0.291	0.14	1	Mdfic	Cycling T cell
0.000673896	0.341483	0.715	0.9	1	Cltc	Cycling T cell
0.139739	0.341153	0.252	0.3	1	Tnfsf9	Cycling T cell
0.198999	0.34104	0.285	0.2	1	Ar	Cycling T cell
0.0508743	0.339789	0.636	0.8	1	Fosb	Cycling T cell
0.00260391	0.339215	0.318	0.52	1	Nol11	Cycling T cell
0.0853212	0.338756	0.291	0.32	1	E2f1	Cycling T cell
0.172684	0.337165	0.172	0.1	1	Hlf	Cycling T cell
0.265477	0.336191	0.424	0.42	1	Cdc73	Cycling T cell
0.00472133	0.336054	0.523	0.66	1	Ubr5	Cycling T cell
0.218797	0.335208	0.457	0.5	1	Dkc1	Cycling T cell
0.00944109	0.334795	0.497	0.6	1	Tgfbr2	Cycling T cell
0.0256209	0.333268	0.642	0.78	1	Tob2	Cycling T cell
0.147603	0.333249	0.338	0.42	1	Golm1	Cycling T cell
0.562591	0.332905	0.265	0.3	1	Sla2	Cycling T cell
0.101521	0.3323	0.331	0.36	1	Mybl2	Cycling T cell
3.19682e-05	0.33142	0.728	0.94	0.762154	Calm3	Cycling T cell
0.535558	0.331176	0.238	0.2	1	Wls	Cycling T cell
0.028783	0.331013	0.536	0.68	1	Mif4gd	Cycling T cell
0.000484829	0.330607	0.384	0.66	1	Zfand3	Cycling T cell
0.0592015	0.329758	0.331	0.36	1	Pik3cg	Cycling T cell
0.0715708	0.329515	0.305	0.34	1	Ing3	Cycling T cell
1.92563e-05	0.32917	0.616	0.88	0.459089	Cyb5a	Cycling T cell
0.0423414	0.328348	0.192	0.12	1	Gm15987	Cycling T cell
0.0495407	0.32737	0.55	0.74	1	Lars2	Cycling T cell
0.350602	0.326751	0.139	0.16	1	Pccb	Cycling T cell
0.0114301	0.326258	0.702	0.86	1	Supt4a	Cycling T cell
0.189168	0.325608	0.166	0.22	1	Lclat1	Cycling T cell
0.330029	0.325556	0.649	0.7	1	Gng2	Cycling T cell
0.00971477	0.32494	0.967	1	1	mt-Nd1	Cycling T cell
0.332761	0.324471	0.225	0.22	1	Zcwpw1	Cycling T cell
0.101455	0.323471	0.689	0.8	1	Trp53	Cycling T cell
0.673955	0.323063	0.318	0.26	1	Nav2	Cycling T cell
0.114669	0.322946	0.265	0.28	1	Nfil3	Cycling T cell
0.858802	0.322032	0.298	0.3	1	Ctla2a	Cycling T cell
0.232925	0.320617	0.45	0.5	1	Ahcyl2	Cycling T cell
0.0443321	0.320493	0.609	0.74	1	Ddx17	Cycling T cell
0.0144655	0.320212	0.649	0.76	1	Smarca4	Cycling T cell
0.10493	0.320167	0.331	0.46	1	Yipf5	Cycling T cell
0.352387	0.319994	0.503	0.56	1	Mcm2	Cycling T cell
0.0823322	0.319974	0.464	0.6	1	Sipa1l1	Cycling T cell
0.00016048	0.31995	0.675	0.9	1	Ier5	Cycling T cell
0.0116135	0.319946	0.715	0.84	1	Rbbp7	Cycling T cell
0.180812	0.319366	0.53	0.58	1	Tmem123	Cycling T cell
0.060685	0.319354	0.424	0.56	1	Msrb1	Cycling T cell
0.230586	0.319129	0.411	0.32	1	Mfsd10	Cycling T cell
0.00372804	0.318649	0.649	0.82	1	Ythdc1	Cycling T cell
0.0386286	0.318577	0.675	0.82	1	Trmt112	Cycling T cell
0.125674	0.318321	0.57	0.6	1	Ppp2r1a	Cycling T cell
0.754375	0.317616	0.172	0.14	1	Ttc7b	Cycling T cell
0.441434	0.317344	0.437	0.42	1	Nup54	Cycling T cell
0.042463	0.317207	0.232	0.36	1	Gem	Cycling T cell
0.003193	0.317031	0.583	0.78	1	Cbl	Cycling T cell
0.00614949	0.316846	0.417	0.64	1	Mrpl21	Cycling T cell
0.0606516	0.316822	0.093	0.12	1	H2-DMb2	Cycling T cell
0.03222	0.316413	0.51	0.64	1	Bhlhe40	Cycling T cell
0.427704	0.315999	0.232	0.26	1	Wdr75	Cycling T cell
0.280774	0.315324	0.272	0.18	1	Myo1e	Cycling T cell
0.0810839	0.31411	0.351	0.46	1	Dnttip1	Cycling T cell
0.000585334	0.313886	0.788	0.92	1	Cnbp	Cycling T cell
0.216262	0.313469	0.483	0.44	1	Ap3s1	Cycling T cell
0.0381356	0.313219	0.391	0.56	1	Rap2c	Cycling T cell
0.00156608	0.313071	0.662	0.86	1	Pds5a	Cycling T cell
0.228891	0.312961	0.291	0.26	1	Zc3h12a	Cycling T cell
0.410896	0.31217	0.272	0.28	1	Map2k5	Cycling T cell
0.0718095	0.311768	0.417	0.54	1	Rdm1	Cycling T cell
0.00331558	0.31114	0.616	0.82	1	Mta2	Cycling T cell
9.43505e-05	0.310984	0.662	0.88	1	Cd3g	Cycling T cell
0.370957	0.310872	0.192	0.24	1	Cd68	Cycling T cell
0.0161686	0.310314	0.55	0.68	1	Tfdp1	Cycling T cell
0.0003284	0.309775	0.828	0.96	1	Nap1l1	Cycling T cell
0.00524548	0.309723	0.464	0.7	1	Ube2q1	Cycling T cell
0.00915952	0.309671	0.53	0.66	1	Aco2	Cycling T cell
0.05427	0.309228	0.311	0.16	1	Slc9a1	Cycling T cell
0.00206791	0.309107	0.907	1	1	Npm1	Cycling T cell
0.00143806	0.30906	0.801	0.96	1	Srsf7	Cycling T cell
0.0601487	0.308671	0.411	0.48	1	Camk2d	Cycling T cell
0.226151	0.308661	0.397	0.46	1	Alg5	Cycling T cell
0.33943	0.308167	0.159	0.22	1	Akip1	Cycling T cell
0.00764496	0.30796	0.45	0.6	1	Cd6	Cycling T cell
0.673886	0.307762	0.311	0.28	1	Nbeal1	Cycling T cell
0.234776	0.307611	0.205	0.24	1	Ccdc138	Cycling T cell
0.0557944	0.307608	0.411	0.48	1	Tmem64	Cycling T cell
0.000601258	0.307491	0.536	0.76	1	Jarid2	Cycling T cell
0.19493	0.307304	0.51	0.58	1	Mrpl4	Cycling T cell
0.0732791	0.30719	0.596	0.74	1	Azin1	Cycling T cell
0.232872	0.307007	0.325	0.36	1	Snhg15	Cycling T cell
0.00129398	0.307003	0.417	0.56	1	Fam111a	Cycling T cell
0.410897	0.306662	0.285	0.28	1	Ifi30	Cycling T cell
0.0791513	0.305898	0.43	0.48	1	Tubg1	Cycling T cell
0.0515334	0.305394	0.464	0.58	1	Atic	Cycling T cell
0.355648	0.305123	0.172	0.12	1	Mfge8	Cycling T cell
0.458235	0.305031	0.272	0.28	1	Abhd17c	Cycling T cell
0.426732	0.304195	0.185	0.2	1	St3gal6	Cycling T cell
0.162506	0.303722	0.139	0.16	1	Pou2af1	Cycling T cell
0.000127554	0.303152	0.728	0.92	1	Capns1	Cycling T cell
0.00432434	0.30299	0.682	0.86	1	Pgam1	Cycling T cell
0.165156	0.302839	0.364	0.4	1	1110038B12Rik	Cycling T cell
0.321231	0.302547	0.563	0.6	1	Mcm6	Cycling T cell
0.00216963	0.302296	0.477	0.62	1	Atxn1	Cycling T cell
0.0280073	0.301746	0.662	0.8	1	Nap1l4	Cycling T cell
0.253354	0.301551	0.397	0.46	1	Hmg20b	Cycling T cell
0.420234	0.301506	0.411	0.44	1	Blm	Cycling T cell
0.428343	0.301486	0.358	0.4	1	Cdk5rap2	Cycling T cell
0.166506	0.301361	0.245	0.2	1	Ercc5	Cycling T cell
0.177897	0.301275	0.603	0.68	1	Nrm	Cycling T cell
0.427559	0.300786	0.199	0.22	1	Tspyl2	Cycling T cell
[truncated: 9,401 more rows]

## Sheet: Table S4
#Supplementary Table S4. List of DEGs in each myeloid cell population of AS group in comparison with NC group
p_val	avg_log2FC	pct.1	pct.2	p_val_adj	Gene	Cell_type
0	4.2321	0.989	0.198	0	Igkc	Neutrophil
0	3.72332	0.797	0	0	Ighg1	Neutrophil
1.0965e-299	2.91706	0.794	0.046	2.61417e-295	Igha	Neutrophil
4.29733e-188	2.2268	0.572	0.016	1.02453e-183	Jchain	Neutrophil
1.19095e-123	1.87098	0.566	0.095	2.83936e-119	Ighm	Neutrophil
1.32606e-09	1.29992	0.129	0.053	3.16147e-05	BC100530	Neutrophil
5.824e-12	0.939893	0.499	0.369	1.3885e-07	Wfdc17	Neutrophil
7.48389e-27	0.861653	0.196	0.041	1.78424e-22	Chil3	Neutrophil
8.3632e-08	0.817767	0.106	0.041	0.00199387	Stfa2	Neutrophil
1.17331e-15	0.608727	0.907	0.85	2.79729e-11	Gadd45b	Neutrophil
1.81638e-26	0.592868	0.114	0.005	4.33043e-22	Iglc1	Neutrophil
6.33692e-07	0.508222	0.668	0.628	0.0151078	Plaur	Neutrophil
1.09434e-07	0.507764	0.15	0.075	0.00260901	Upp1	Neutrophil
5.08117e-07	0.483128	0.258	0.214	0.012114	Skil	Neutrophil
1.44192e-08	0.475338	0.247	0.146	0.000343769	1600014C10Rik	Neutrophil
2.47892e-10	0.417273	0.609	0.548	5.91e-06	Tspo	Neutrophil
3.42891e-09	0.395649	0.402	0.296	8.17486e-05	Cd74	Neutrophil
3.38651e-07	0.371625	0.464	0.35	0.00807377	Steap4	Neutrophil
4.07154e-10	0.369018	0.989	0.974	9.70696e-06	Il1b	Neutrophil
1.17031e-06	0.35222	0.138	0.068	0.0279013	H2-Eb1	Neutrophil
4.58285e-10	0.33818	0.936	0.931	1.0926e-05	S100a6	Neutrophil
2.57729e-08	0.275087	0.907	0.869	0.000614452	Cd52	Neutrophil
1.81878e-11	-0.206074	0.974	0.977	4.33615e-07	Eif1	Neutrophil
1.91015e-07	-0.226938	0.988	0.995	0.004554	Neat1	Neutrophil
3.5387e-08	-0.242387	0.988	0.975	0.000843662	S100a8	Neutrophil
5.07093e-09	-0.259685	0.918	0.941	0.000120896	Slfn2	Neutrophil
5.39519e-12	-0.264357	0.956	0.975	1.28627e-07	Fxyd5	Neutrophil
1.95222e-07	-0.270843	0.69	0.793	0.00465429	Ccrl2	Neutrophil
3.66105e-07	-0.28227	0.772	0.812	0.00872832	Ier2	Neutrophil
5.32163e-09	-0.288729	0.846	0.895	0.000126873	Klf6	Neutrophil
6.13054e-07	-0.290478	0.285	0.395	0.0146158	Xdh	Neutrophil
4.78645e-09	-0.35105	0.78	0.839	0.000114114	Pim1	Neutrophil
4.14712e-08	-0.370642	0.04	0.101	0.000988715	Tlr7	Neutrophil
2.58161e-07	-0.388184	0.384	0.485	0.00615481	Sgms1	Neutrophil
1.40058e-08	-0.431583	0.527	0.629	0.000333911	Mgst1	Neutrophil
6.1398e-09	-0.443758	0.793	0.843	0.000146379	Lyz2	Neutrophil
9.91532e-10	-0.448485	0.047	0.119	2.36391e-05	Inmt	Neutrophil
6.77328e-11	-0.454797	0.412	0.552	1.61482e-06	Ncf1	Neutrophil
5.33638e-14	-0.506773	0.075	0.184	1.27225e-09	Lyz1	Neutrophil
9.1701e-12	-0.510545	0.248	0.356	2.18624e-07	Slc22a15	Neutrophil
3.20596e-09	-0.546314	0.533	0.602	7.64334e-05	Lcn2	Neutrophil
6.24123e-18	-0.567134	0.622	0.744	1.48797e-13	Trib1	Neutrophil
1.33121e-11	-0.587491	0.376	0.492	3.17375e-07	Gpr141	Neutrophil
2.41908e-14	-0.702355	0.394	0.534	5.76733e-10	Egr1	Neutrophil
9.50266e-21	-0.727004	0.519	0.692	2.26553e-16	G0s2	Neutrophil
4.4131e-76	-0.874275	0.768	0.95	1.05213e-71	Sftpc	Neutrophil
2.00396e-38	3.59087	0.885	0.25	4.77763e-34	Igkc	Mast Basophil
6.07055e-23	2.82442	0.673	0	1.44728e-18	Ighg1	Mast Basophil
1.43812e-20	2.6575	0.752	0.094	3.42862e-16	Igha	Mast Basophil
7.61837e-10	1.87036	0.442	0.031	1.81629e-05	Jchain	Mast Basophil
4.14827e-11	1.78285	0.54	0.094	9.88988e-07	Ighm	Mast Basophil
4.41318e-07	0.800763	0.717	0.812	0.0105215	Srsf7	Mast Basophil
1.68181e-06	0.512276	0.841	0.969	0.040096	mt-Nd4	Mast Basophil
1.89785e-06	0.449442	0.752	0.938	0.0452467	Vasp	Mast Basophil
4.5684e-07	0.422789	0.708	0.891	0.0108915	Hnrnpa2b1	Mast Basophil
4.44589e-08	-0.217949	0.274	0.672	0.00105994	Ccnd3	Mast Basophil
6.8894e-07	-0.249005	0.743	1	0.016425	Cd53	Mast Basophil
1.5759e-06	-0.282001	0.619	0.938	0.037571	Mpc2	Mast Basophil
1.60914e-06	-0.344665	0.15	0.469	0.0383635	Gm10138	Mast Basophil
9.56365e-07	-0.405764	0.602	0.938	0.0228007	H2-T23	Mast Basophil
3.79661e-07	-0.441551	0.681	0.984	0.00905151	Rbm39	Mast Basophil
7.38116e-07	-0.577626	0.354	0.75	0.0175974	Kmt2c	Mast Basophil
4.73414e-07	-0.619312	0.743	0.984	0.0112867	Rpl26	Mast Basophil
1.18914e-06	-0.641053	0.15	0.516	0.0283504	Rbl2	Mast Basophil
2.03949e-09	-0.723926	0.673	1	4.86234e-05	Rps18	Mast Basophil
3.14653e-07	-0.912639	0.071	0.406	0.00750164	Swt1	Mast Basophil
3.24474e-168	4.84532	0.935	0.269	7.73579e-164	Igkc	Int Macro
3.15161e-88	3.68291	0.772	0.138	7.51376e-84	Igha	Int Macro
5.63038e-127	2.76878	0.731	0	1.34234e-122	Ighg1	Int Macro
9.28889e-59	2.65566	0.556	0.057	2.21457e-54	Jchain	Int Macro
1.18827e-26	2.34121	0.311	0.037	2.83295e-22	Rnase2a	Int Macro
2.84135e-11	1.9111	0.455	0.292	6.77406e-07	Ccl8	Int Macro
3.40756e-12	1.3836	0.762	0.699	8.12397e-08	Ighm	Int Macro
2.96302e-32	1.13784	0.802	0.817	7.06414e-28	Gatm	Int Macro
4.04433e-20	1.02644	0.273	0.043	9.6421e-16	Slpi	Int Macro
2.33059e-10	1.02604	0.234	0.077	5.55637e-06	Fabp5	Int Macro
3.34243e-08	1.01853	0.673	0.713	0.000796868	Ctsd	Int Macro
5.35757e-38	1.0089	0.972	0.974	1.2773e-33	Psap	Int Macro
2.9295e-26	0.986362	0.772	0.467	6.98423e-22	Atp6v0c	Int Macro
3.81437e-14	0.958262	0.556	0.37	9.09384e-10	Cytip	Int Macro
2.51473e-11	0.904628	0.539	0.324	5.99537e-07	Tent5a	Int Macro
9.24738e-20	0.881527	0.719	0.668	2.20467e-15	Cxcr4	Int Macro
2.17806e-10	0.876777	0.596	0.458	5.19272e-06	Pim1	Int Macro
3.8482e-15	0.842264	0.525	0.315	9.17449e-11	Acp5	Int Macro
3.03031e-13	0.839299	0.59	0.381	7.22455e-09	Nme2	Int Macro
7.63215e-13	0.829286	0.628	0.381	1.81958e-08	Ifi30	Int Macro
3.40995e-27	0.820598	0.881	0.825	8.12966e-23	Rpl13a	Int Macro
7.11725e-10	0.809341	0.394	0.289	1.69682e-05	Crem	Int Macro
4.15459e-15	0.779714	0.236	0.046	9.90496e-11	Chil3	Int Macro
1.66498e-17	0.776903	0.337	0.109	3.96947e-13	Nfil3	Int Macro
7.308e-13	0.771052	0.509	0.35	1.7423e-08	Gpr132	Int Macro
5.99765e-07	0.770624	0.566	0.438	0.014299	Il1b	Int Macro
7.80177e-08	0.760385	0.473	0.315	0.00186002	2410006H16Rik	Int Macro
1.1847e-14	0.759748	0.834	0.851	2.82444e-10	Cd14	Int Macro
9.82025e-10	0.731569	0.509	0.335	2.34124e-05	Gas5	Int Macro
1.02418e-12	0.701976	0.325	0.135	2.44174e-08	Arg2	Int Macro
1.0006e-08	0.695792	0.442	0.281	0.000238554	Maff	Int Macro
3.34256e-15	0.683536	0.301	0.106	7.96901e-11	Tgm2	Int Macro
4.69699e-10	0.676643	0.176	0.037	1.11981e-05	H2-M2	Int Macro
1.26626e-09	0.675902	0.552	0.361	3.01888e-05	Rnasek	Int Macro
5.21835e-13	0.669542	0.64	0.585	1.24411e-08	Tgif1	Int Macro
2.5086e-10	0.654659	0.453	0.304	5.98075e-06	Otulinl	Int Macro
1.99039e-09	0.651889	0.616	0.413	4.7453e-05	Rgs1	Int Macro
1.10897e-09	0.642759	0.582	0.547	2.6439e-05	Ifrd1	Int Macro
1.55936e-22	0.641365	0.838	0.86	3.71767e-18	Mpeg1	Int Macro
1.25031e-12	0.64099	0.632	0.596	2.98086e-08	Arl4c	Int Macro
3.3736e-09	0.628721	0.497	0.424	8.043e-05	Got1	Int Macro
4.85359e-07	0.623723	0.434	0.275	0.0115714	Arl5c	Int Macro
5.51311e-11	0.622429	0.323	0.138	1.31438e-06	Aopep	Int Macro
1.77881e-10	0.620231	0.636	0.596	4.24086e-06	Tob2	Int Macro
3.07801e-11	0.619307	0.582	0.59	7.33828e-07	Fosl2	Int Macro
1.69343e-09	0.616777	0.41	0.298	4.03731e-05	Fam107b	Int Macro
1.9579e-07	0.615761	0.741	0.673	0.00466782	Sdc4	Int Macro
2.99708e-08	0.613255	0.337	0.201	0.000714535	Nr4a3	Int Macro
1.94326e-23	0.61278	0.808	0.851	4.63293e-19	Hexb	Int Macro
2.59706e-18	0.607063	0.855	0.917	6.19165e-14	Zfp36l2	Int Macro
3.29909e-09	0.600502	0.646	0.579	7.86535e-05	Id2	Int Macro
6.62728e-12	0.597379	0.594	0.553	1.58001e-07	Rnf19b	Int Macro
7.11858e-10	0.592601	0.448	0.418	1.69714e-05	Nampt	Int Macro
4.48673e-08	0.592333	0.491	0.33	0.00106968	Tle5	Int Macro
1.45687e-07	0.584109	0.378	0.229	0.00347332	Zfas1	Int Macro
7.80907e-10	0.581049	0.642	0.616	1.86176e-05	Nfkb1	Int Macro
5.0128e-08	0.577469	0.648	0.579	0.0011951	Pmepa1	Int Macro
1.04147e-09	0.577398	0.608	0.533	2.48297e-05	G3bp1	Int Macro
1.19092e-07	0.572383	0.549	0.433	0.00283928	BC004004	Int Macro
5.17303e-08	0.57163	0.364	0.212	0.0012333	Slc49a4	Int Macro
3.7834e-08	0.566951	0.481	0.404	0.000902001	Hs6st1	Int Macro
5.68529e-08	0.566021	0.636	0.61	0.00135543	Rel	Int Macro
2.76826e-08	0.565746	0.396	0.246	0.00065998	Tnfsf13	Int Macro
2.04242e-19	0.564741	0.798	0.877	4.86934e-15	Btg1	Int Macro
3.9732e-08	0.558474	0.253	0.123	0.00094725	Nr4a2	Int Macro
1.63421e-20	0.556685	1	1	3.89613e-16	Fth1	Int Macro
1.33556e-06	0.54451	0.679	0.599	0.031841	Tnfaip3	Int Macro
1.83626e-08	0.543465	0.271	0.115	0.000437784	Ndrg1	Int Macro
2.76819e-07	0.541883	0.523	0.41	0.00659964	Cd84	Int Macro
2.57805e-14	0.53907	0.655	0.656	6.14633e-10	Litaf	Int Macro
7.08315e-15	0.536943	0.743	0.777	1.68869e-10	Sirpa	Int Macro
1.02422e-06	0.536688	0.497	0.404	0.0244184	Clec12a	Int Macro
7.65102e-08	0.531653	0.448	0.393	0.00182408	Npepps	Int Macro
3.69406e-09	0.523193	0.22	0.077	8.80702e-05	Adam8	Int Macro
3.76154e-07	0.515904	0.683	0.527	0.00896789	Lgals3	Int Macro
1.18767e-07	0.508878	0.556	0.521	0.00283152	Pde4b	Int Macro
3.92797e-13	0.504733	0.735	0.728	9.36466e-09	Chd4	Int Macro
1.1177e-19	0.503621	0.907	0.948	2.66471e-15	Ctsz	Int Macro
1.03324e-08	0.500416	0.57	0.562	0.000246334	Ctnnb1	Int Macro
1.44682e-06	0.496805	0.529	0.479	0.0344937	Fam117b	Int Macro
6.63913e-07	0.496392	0.634	0.579	0.0158284	Cdkn1a	Int Macro
2.55688e-07	0.494566	0.481	0.395	0.00609587	Elmsan1	Int Macro
1.25693e-08	0.484896	0.295	0.14	0.000299665	Gcn1	Int Macro
1.88747e-07	0.483781	0.475	0.318	0.00449992	Atp5mpl	Int Macro
1.56522e-06	0.480817	0.477	0.335	0.0373164	Micos10	Int Macro
1.88572e-09	0.480451	0.729	0.748	4.49575e-05	Kdm6b	Int Macro
8.77991e-10	0.480025	0.988	0.974	2.09322e-05	Cd74	Int Macro
1.09445e-21	0.475456	0.887	0.948	2.60927e-17	H2-K1	Int Macro
3.46663e-07	0.470606	0.194	0.08	0.00826479	Slc7a11	Int Macro
2.88324e-07	0.470344	0.632	0.625	0.00687394	Syngr2	Int Macro
3.67531e-08	0.469072	0.741	0.768	0.000876231	Cstb	Int Macro
1.27706e-08	0.468494	0.487	0.507	0.000304463	Flna	Int Macro
9.15153e-15	0.464973	0.879	0.94	2.18182e-10	Lgmn	Int Macro
4.93259e-14	0.458399	0.739	0.799	1.17598e-09	Fcgr2b	Int Macro
1.79335e-06	0.452255	0.392	0.238	0.0427553	Cct6a	Int Macro
6.36497e-11	0.448065	0.598	0.628	1.51747e-06	Gusb	Int Macro
8.69754e-07	0.443117	0.289	0.149	0.0207358	Anpep	Int Macro
2.2011e-10	0.442148	0.596	0.599	5.24765e-06	Atp6ap1	Int Macro
3.73898e-10	0.431176	0.729	0.788	8.9141e-06	Adgre1	Int Macro
6.05955e-08	0.430844	0.954	0.931	0.00144466	H2-Ab1	Int Macro
2.4254e-08	0.422441	0.875	0.928	0.000578239	Junb	Int Macro
6.58783e-07	0.411168	0.531	0.504	0.015706	Anxa4	Int Macro
6.01432e-07	0.41091	0.345	0.206	0.0143387	Fyn	Int Macro
1.96984e-07	0.395689	0.281	0.129	0.00469631	Mmp14	Int Macro
8.01233e-09	0.395337	0.786	0.825	0.000191022	Srgn	Int Macro
1.88732e-07	0.393373	0.972	0.94	0.00449956	H2-Aa	Int Macro
1.606e-08	0.388479	0.263	0.106	0.000382887	Tent5c	Int Macro
1.2041e-06	0.385942	0.624	0.648	0.0287069	Gna13	Int Macro
1.18188e-06	0.379753	0.523	0.539	0.0281771	N4bp1	Int Macro
6.21304e-09	0.378699	0.798	0.868	0.000148125	Cebpb	Int Macro
3.81529e-07	0.369541	0.628	0.665	0.00909603	Cap1	Int Macro
2.63956e-13	0.367192	0.98	0.968	6.29298e-09	mt-Cytb	Int Macro
2.3313e-07	0.361736	0.552	0.585	0.00555806	Dnajb6	Int Macro
2.97836e-12	0.352587	0.723	0.794	7.10071e-08	Itm2c	Int Macro
5.65021e-11	0.352183	0.895	0.946	1.34707e-06	Lamp1	Int Macro
4.12159e-08	0.349987	0.547	0.559	0.000982628	Atp6v1b2	Int Macro
2.60792e-12	0.347771	0.679	0.765	6.21755e-08	Prkcd	Int Macro
1.22436e-11	0.34356	0.974	0.989	2.91901e-07	H2-D1	Int Macro
2.93887e-13	0.342665	0.634	0.731	7.00656e-09	Gnb1	Int Macro
2.68804e-07	0.340553	0.711	0.777	0.00640857	Ms4a7	Int Macro
8.29167e-15	0.340293	0.982	0.974	1.97682e-10	mt-Co3	Int Macro
1.86311e-08	0.339187	0.667	0.736	0.000444184	Jpt1	Int Macro
4.45652e-17	0.33758	0.129	0	1.06248e-12	Iglc1	Int Macro
1.40191e-06	0.327344	0.618	0.628	0.0334229	Tapbp	Int Macro
4.9646e-09	0.325688	0.608	0.691	0.000118361	Clec4a3	Int Macro
2.21763e-09	0.321656	0.846	0.905	5.28706e-05	H2afz	Int Macro
5.93452e-08	0.319226	0.758	0.817	0.00141485	Eif3f	Int Macro
5.21517e-14	0.31902	0.828	0.894	1.24335e-09	Pabpc1	Int Macro
1.15505e-06	0.318407	0.178	0.066	0.0275375	Cd274	Int Macro
1.28028e-07	0.318101	0.62	0.665	0.0030523	Itgb5	Int Macro
1.87172e-12	0.315515	0.673	0.779	4.46236e-08	Ddx3x	Int Macro
3.35017e-10	0.312595	0.962	0.968	7.98715e-06	mt-Nd1	Int Macro
6.50982e-08	0.311988	0.739	0.788	0.00155201	Sdcbp	Int Macro
4.59079e-08	0.31013	0.62	0.67	0.00109449	Vcp	Int Macro
7.14907e-10	0.309294	0.715	0.779	1.70441e-05	Rpl36al	Int Macro
3.89909e-07	0.309068	0.172	0.057	0.00929582	Abtb2	Int Macro
1.68972e-07	0.30839	0.644	0.685	0.00402847	Slc3a2	Int Macro
4.616e-09	0.304489	0.78	0.854	0.00011005	Klf6	Int Macro
1.10005e-11	0.298928	0.752	0.837	2.62262e-07	Gnas	Int Macro
1.6626e-08	0.29838	0.798	0.891	0.000396381	Prdx1	Int Macro
2.98706e-09	0.297845	0.21	0.063	7.12145e-05	Cd22	Int Macro
1.33293e-10	0.295346	0.816	0.888	3.17783e-06	Anxa5	Int Macro
1.34439e-09	0.293505	0.925	0.968	3.20515e-05	Ctss	Int Macro
2.86153e-08	0.292084	0.717	0.768	0.000682216	Atp5a1	Int Macro
9.87724e-08	0.277042	0.705	0.762	0.00235483	Myh9	Int Macro
1.13708e-06	0.273518	0.653	0.739	0.0271091	Ier5	Int Macro
3.39171e-07	0.269862	0.754	0.779	0.00808618	H2-DMb1	Int Macro
1.50895e-11	0.269488	0.869	0.931	3.59748e-07	Hspa5	Int Macro
4.04793e-10	0.26932	0.879	0.934	9.65067e-06	Eef2	Int Macro
6.77811e-07	0.264729	0.592	0.656	0.0161597	Ddx6	Int Macro
1.23122e-09	0.26364	0.887	0.937	2.93536e-05	Oaz1	Int Macro
1.11707e-09	0.259729	0.721	0.811	2.66321e-05	Hnrnpk	Int Macro
2.30043e-07	0.259463	0.853	0.903	0.00548445	Ptms	Int Macro
1.59448e-07	0.257364	0.636	0.725	0.0038014	Jak1	Int Macro
5.1664e-08	0.255485	0.665	0.754	0.00123172	Herpud1	Int Macro
5.8835e-11	0.248161	0.119	0.009	1.40269e-06	Tmem26	Int Macro
1.16386e-07	0.247898	0.903	0.934	0.00277476	Ddx5	Int Macro
5.82671e-10	0.24419	0.78	0.874	1.38915e-05	Cxcl16	Int Macro
1.01214e-07	0.244065	0.962	0.968	0.00241304	mt-Nd4	Int Macro
1.97636e-07	0.24234	0.919	0.957	0.00471185	Actg1	Int Macro
2.87033e-12	0.239726	0.743	0.862	6.84315e-08	Slc38a2	Int Macro
5.79288e-08	0.237199	0.844	0.917	0.00138108	Calr	Int Macro
2.40579e-09	0.23257	0.889	0.957	5.73565e-05	Npc2	Int Macro
2.13411e-07	0.226978	0.766	0.865	0.00508794	Fos	Int Macro
2.11862e-09	0.224022	0.808	0.905	5.05099e-05	Tsc22d3	Int Macro
4.16998e-11	0.220204	0.681	0.791	9.94165e-07	Gns	Int Macro
4.07086e-09	0.215281	0.735	0.837	9.70533e-05	Eif5	Int Macro
1.11914e-10	0.211063	0.731	0.851	2.66815e-06	Efhd2	Int Macro
6.14401e-08	0.203577	0.57	0.653	0.00146479	Ubl3	Int Macro
1.44669e-06	-0.203272	0.606	0.774	0.0344906	Ehd4	Int Macro
2.00425e-07	-0.203612	0.883	0.974	0.00477834	Rpl38	Int Macro
1.86717e-06	-0.205653	0.073	0.181	0.0445151	Lsm10	Int Macro
1.27067e-06	-0.206922	0.279	0.453	0.0302941	Rap1gds1	Int Macro
1.11959e-06	-0.207773	0.537	0.713	0.0266922	Fnbp1	Int Macro
1.97062e-06	-0.208374	0.471	0.648	0.0469816	Tubb2a	Int Macro
2.05986e-06	-0.209376	0.384	0.562	0.0491091	Xbp1	Int Macro
4.54277e-09	-0.210614	0.137	0.315	0.000108304	Tmod1	Int Macro
8.69688e-07	-0.212576	0.547	0.725	0.0207342	Arpc4	Int Macro
1.05162e-06	-0.214134	0.046	0.149	0.0250718	Fam96a	Int Macro
8.78208e-11	-0.215102	0.091	0.266	2.09374e-06	Smpdl3b	Int Macro
8.08121e-08	-0.216148	0.044	0.158	0.00192664	Ssfa2	Int Macro
1.02478e-07	-0.21713	0.699	0.862	0.00244319	Morf4l1	Int Macro
1.34844e-12	-0.217913	0.077	0.235	3.21482e-08	Zufsp	Int Macro
7.4132e-08	-0.218651	0.117	0.272	0.00176738	S1pr1	Int Macro
1.19496e-07	-0.219094	0.491	0.685	0.00284891	Ube2i	Int Macro
1.57911e-08	-0.219592	0.026	0.12	0.000376476	Gm44067	Int Macro
1.81821e-08	-0.220893	0.053	0.172	0.000433479	1700020I14Rik	Int Macro
6.23884e-07	-0.221219	0.246	0.421	0.014874	Epsti1	Int Macro
6.43044e-07	-0.221524	0.164	0.312	0.0153308	Dok1	Int Macro
1.51632e-08	-0.222934	0.057	0.183	0.000361505	AI314180	Int Macro
1.745e-12	-0.223876	0.012	0.129	4.16026e-08	Gdap10	Int Macro
1.95735e-06	-0.224873	0.566	0.734	0.0466651	Jmjd1c	Int Macro
2.59197e-07	-0.225073	0.695	0.854	0.00617952	Mbnl1	Int Macro
1.93429e-06	-0.226726	0.251	0.418	0.0461154	Trim30a	Int Macro
6.59776e-07	-0.226971	0.463	0.648	0.0157297	Klf3	Int Macro
1.144e-07	-0.227738	0.374	0.567	0.00272742	Pepd	Int Macro
8.72812e-08	-0.228629	0.307	0.501	0.00208087	Orai1	Int Macro
2.79043e-08	-0.229381	0.042	0.16	0.000665266	Cdc42bpa	Int Macro
1.54822e-06	-0.233274	0.115	0.252	0.0369112	Ralgps2	Int Macro
2.608e-07	-0.23502	0.036	0.14	0.00621774	2310035C23Rik	Int Macro
1.18186e-06	-0.236334	0.301	0.476	0.0281767	Ifi204	Int Macro
4.55659e-09	-0.236366	0.689	0.868	0.000108634	Ppib	Int Macro
2.86999e-15	-0.237189	0.808	0.977	6.84234e-11	Scgb1a1	Int Macro
2.89978e-07	-0.23909	0.509	0.696	0.00691338	Gas7	Int Macro
6.03546e-10	-0.239693	0.125	0.307	1.43891e-05	Trim65	Int Macro
5.11217e-07	-0.240024	0.774	0.908	0.0121879	Dab2	Int Macro
6.79017e-09	-0.240551	0.59	0.788	0.000161885	Ndufa13	Int Macro
8.8134e-07	-0.242441	0.046	0.152	0.021012	Fgfr1	Int Macro
4.99042e-08	-0.242989	0.073	0.201	0.00118977	Zcchc11	Int Macro
3.57555e-07	-0.244662	0.224	0.395	0.00852446	Il13ra1	Int Macro
9.3989e-07	-0.246503	0.59	0.759	0.0224079	Ubap2l	Int Macro
6.98402e-09	-0.247648	0.17	0.355	0.000166506	Eva1b	Int Macro
1.02527e-10	-0.248093	0.053	0.198	2.44434e-06	Tmem55b	Int Macro
5.16645e-07	-0.249073	0.596	0.771	0.0123173	Rab14	Int Macro
3.8039e-08	-0.249975	0.521	0.719	0.000906889	Uqcrb	Int Macro
1.36743e-06	-0.25098	0.083	0.206	0.0326008	BC035044	Int Macro
1.01036e-06	-0.251674	0.036	0.129	0.024088	Chtf8	Int Macro
2.42221e-09	-0.255477	0.808	0.948	5.77479e-05	Rpl36a	Int Macro
1.68574e-07	-0.257257	0.871	0.963	0.00401896	Rpl21	Int Macro
2.71421e-09	-0.257911	0.053	0.169	6.47095e-05	Kdm6bos	Int Macro
5.21125e-07	-0.258856	0.111	0.223	0.0124241	Scfd1	Int Macro
1.75472e-11	-0.259095	0.018	0.14	4.18344e-07	Fam213b	Int Macro
4.93611e-09	-0.259189	0.525	0.734	0.000117682	P2ry6	Int Macro
5.30794e-07	-0.260278	0.362	0.547	0.0126546	Chd9	Int Macro
8.67358e-08	-0.261682	0.525	0.711	0.00206787	Psmb8	Int Macro
5.50943e-08	-0.262881	0.051	0.166	0.0013135	1810022K09Rik	Int Macro
4.04408e-07	-0.26357	0.913	0.971	0.0096415	Rps15a	Int Macro
9.60933e-08	-0.263795	0.028	0.129	0.00229096	Dopey1	Int Macro
8.45055e-08	-0.267412	0.299	0.49	0.0020147	Fkbp4	Int Macro
1.14489e-08	-0.271514	0.729	0.891	0.000272954	Gm10260	Int Macro
4.92136e-11	-0.271989	0.703	0.894	1.1733e-06	Cox7c	Int Macro
6.51709e-09	-0.273131	0.02	0.123	0.000155374	Fam208b	Int Macro
9.45896e-07	-0.273464	0.121	0.246	0.0225511	Adap2os	Int Macro
5.47818e-10	-0.273464	0.947	0.991	1.30605e-05	Hspa8	Int Macro
7.29111e-08	-0.273736	0.394	0.593	0.00173827	Sap18	Int Macro
3.6141e-08	-0.274015	0.065	0.198	0.000861637	Bank1	Int Macro
3.90563e-07	-0.274371	0.218	0.39	0.00931141	Ptpn12	Int Macro
1.78257e-08	-0.27442	0.602	0.791	0.000424982	Ubl5	Int Macro
2.80318e-11	-0.275431	0.794	0.948	6.68306e-07	Rgs10	Int Macro
1.58912e-08	-0.275469	0.339	0.544	0.000378863	Rnpep	Int Macro
3.61724e-07	-0.275555	0.061	0.175	0.00862387	Gm15655	Int Macro
1.984e-07	-0.279325	0.115	0.261	0.00473007	Grap	Int Macro
1.16292e-07	-0.280169	0.218	0.398	0.00277252	Trim47	Int Macro
3.15856e-07	-0.283668	0.372	0.556	0.00753032	Esd	Int Macro
3.72982e-08	-0.283957	0.519	0.708	0.000889227	Anp32a	Int Macro
5.37757e-13	-0.284633	0.063	0.244	1.28207e-08	Sgce	Int Macro
1.17062e-10	-0.284825	0.913	0.994	2.79087e-06	Rpl37	Int Macro
1.38361e-07	-0.285113	0.994	0.991	0.00329865	Tpt1	Int Macro
1.18939e-08	-0.286158	0.331	0.533	0.000283563	Hmox2	Int Macro
3.42302e-07	-0.286898	0.517	0.702	0.00816082	Uqcr10	Int Macro
2.32197e-09	-0.288778	0.059	0.201	5.53582e-05	Fam96b	Int Macro
2.02067e-07	-0.289168	0.149	0.309	0.00481748	Lyl1	Int Macro
1.65548e-07	-0.289612	0.956	0.991	0.00394684	Rpl27a	Int Macro
9.53789e-09	-0.289955	0.915	0.986	0.000227393	Rps25	Int Macro
3.93269e-09	-0.291817	0.438	0.65	9.37593e-05	Snrpf	Int Macro
8.90971e-07	-0.294674	0.192	0.344	0.0212416	Rpl7l1	Int Macro
4.13775e-08	-0.295311	0.929	0.983	0.000986481	Hsp90ab1	Int Macro
1.01414e-11	-0.295334	0.8	0.957	2.4178e-07	Rpl35	Int Macro
9.14893e-08	-0.296046	0.057	0.181	0.0021812	Gcn1l1	Int Macro
1.4792e-09	-0.298029	0.279	0.493	3.52657e-05	Hip1	Int Macro
9.11704e-07	-0.298458	0.598	0.768	0.0217359	Rnase4	Int Macro
1.61763e-06	-0.303362	0.091	0.198	0.038566	Plekhg5	Int Macro
3.24236e-08	-0.305112	0.44	0.639	0.000773011	Comt	Int Macro
6.14863e-11	-0.307834	0.531	0.759	1.46589e-06	Rhob	Int Macro
2.39096e-07	-0.30842	0.131	0.269	0.00570029	C1galt1	Int Macro
7.15506e-08	-0.308698	0.857	0.951	0.00170584	Rps2	Int Macro
1.71009e-08	-0.309546	0.129	0.289	0.000407703	Serpinf1	Int Macro
7.83161e-07	-0.312786	0.459	0.636	0.0186714	Arhgap17	Int Macro
3.05733e-08	-0.312986	0.913	0.977	0.000728898	Rpl28	Int Macro
8.65689e-07	-0.313042	0.582	0.745	0.0206389	C3ar1	Int Macro
8.12277e-07	-0.313167	0.206	0.37	0.0193655	Tgs1	Int Macro
3.46528e-12	-0.315948	0.434	0.685	8.26157e-08	Rassf4	Int Macro
2.91903e-08	-0.316601	0.83	0.951	0.000695926	Tmem176b	Int Macro
1.40152e-11	-0.317231	0.182	0.401	3.34135e-07	Xlr	Int Macro
1.64143e-10	-0.319464	0.337	0.567	3.91333e-06	Selenom	Int Macro
6.05121e-13	-0.322779	0.703	0.903	1.44267e-08	Hmgb1	Int Macro
5.03985e-09	-0.324787	0.053	0.186	0.000120155	Gm26825	Int Macro
1.55968e-06	-0.326518	0.309	0.484	0.0371843	Rnf169	Int Macro
5.23993e-08	-0.326645	0.444	0.636	0.00124925	Eps15	Int Macro
5.77468e-07	-0.327235	0.574	0.742	0.0137674	Top1	Int Macro
2.53419e-07	-0.329689	0.356	0.544	0.00604177	Pdap1	Int Macro
1.56464e-10	-0.33101	0.875	0.977	3.73026e-06	Rpl36	Int Macro
1.74974e-06	-0.332052	0.378	0.553	0.0417155	Rab7b	Int Macro
9.52368e-10	-0.334247	0.03	0.146	2.27054e-05	Rtp4	Int Macro
5.98e-09	-0.334815	0.2	0.393	0.000142569	Dclre1c	Int Macro
1.82218e-09	-0.337188	0.558	0.765	4.34425e-05	Cyth4	Int Macro
3.57415e-08	-0.338895	0.651	0.822	0.000852112	Ms4a6b	Int Macro
1.82915e-08	-0.340112	0.319	0.519	0.000436088	Eps8	Int Macro
2.48285e-07	-0.343867	0.374	0.553	0.00591936	Tsix	Int Macro
3.05564e-08	-0.344757	0.41	0.602	0.000728496	Cd302	Int Macro
1.74177e-09	-0.344934	0.897	0.968	4.15256e-05	Rps27	Int Macro
4.66209e-12	-0.345816	0.582	0.808	1.11149e-07	Alox5ap	Int Macro
3.18608e-11	-0.346272	0.046	0.198	7.59594e-07	1110008F13Rik	Int Macro
1.96215e-08	-0.346466	0.844	0.957	0.000467795	Mafb	Int Macro
2.90061e-10	-0.348395	0.572	0.777	6.91534e-06	Tma7	Int Macro
1.99189e-09	-0.35033	0.257	0.467	4.74886e-05	9930111J21Rik2	Int Macro
8.22426e-10	-0.350349	0.915	0.983	1.96075e-05	Rpl30	Int Macro
1.96908e-07	-0.351894	0.208	0.381	0.00469449	Kitl	Int Macro
1.09597e-08	-0.352297	0.095	0.246	0.00026129	Fscn1	Int Macro
4.6534e-09	-0.353194	0.149	0.315	0.000110942	Arhgef3	Int Macro
3.31252e-10	-0.356864	0.2	0.384	7.89738e-06	Smagp	Int Macro
6.73816e-11	-0.358152	0.057	0.212	1.60645e-06	Fam208a	Int Macro
6.99862e-10	-0.358666	0.58	0.782	1.66854e-05	St13	Int Macro
4.40293e-07	-0.359341	0.261	0.433	0.010497	Adrb2	Int Macro
1.23429e-08	-0.360292	0.558	0.754	0.000294268	Hspe1	Int Macro
5.92713e-10	-0.368191	0.901	0.957	1.41309e-05	Rpl34	Int Macro
6.29195e-09	-0.368903	0.174	0.361	0.000150006	Sfi1	Int Macro
4.36106e-10	-0.371984	0.877	0.966	1.03972e-05	Rpl23a	Int Macro
2.94276e-07	-0.374837	0.048	0.158	0.00701583	Tcim	Int Macro
3.72919e-07	-0.376064	0.289	0.467	0.00889076	Tagap	Int Macro
4.77637e-10	-0.376111	0.137	0.312	1.13873e-05	Serpinb8	Int Macro
1.64502e-12	-0.379843	0.018	0.149	3.92189e-08	Sema6a	Int Macro
7.265e-09	-0.38096	0.23	0.424	0.000173205	March1	Int Macro
3.34832e-10	-0.385362	0.339	0.567	7.98272e-06	Gpr34	Int Macro
9.95594e-12	-0.386396	0.907	0.971	2.3736e-07	Rpl35a	Int Macro
9.1446e-10	-0.388183	0.592	0.774	2.18017e-05	Jaml	Int Macro
2.96424e-07	-0.392129	0.261	0.433	0.00706705	Nabp1	Int Macro
2.15108e-11	-0.396178	0.285	0.519	5.12838e-07	St3gal6	Int Macro
5.26513e-09	-0.396551	0.307	0.507	0.000125526	Fcgr1	Int Macro
9.88803e-09	-0.397486	0.426	0.622	0.00023574	Nktr	Int Macro
4.79459e-09	-0.39971	0.327	0.507	0.000114308	Polr2f	Int Macro
3.29216e-07	-0.405986	0.273	0.433	0.00784884	Hspa1b	Int Macro
1.29185e-09	-0.406683	0.451	0.633	3.07991e-05	Rnaset2a	Int Macro
3.64785e-11	-0.40799	0.984	1	8.69683e-07	Cst3	Int Macro
9.57582e-07	-0.411295	0.424	0.596	0.0228297	C5ar1	Int Macro
8.53358e-11	-0.411406	0.501	0.722	2.03449e-06	Blvrb	Int Macro
2.27988e-09	-0.413595	0.396	0.607	5.43546e-05	Adap2	Int Macro
2.96778e-10	-0.41604	0.41	0.607	7.07549e-06	Snx2	Int Macro
5.17604e-11	-0.417299	0.4	0.63	1.23402e-06	Lilra5	Int Macro
1.65629e-17	-0.417781	0.113	0.35	3.94875e-13	Fam105a	Int Macro
8.67177e-18	-0.419542	0.099	0.335	2.06744e-13	Atp5o.1	Int Macro
3.33288e-08	-0.421574	0.188	0.361	0.000794593	Chp2	Int Macro
3.65119e-09	-0.42472	0.384	0.59	8.70479e-05	Spred1	Int Macro
1.22332e-08	-0.427867	0.279	0.433	0.000291653	Ophn1	Int Macro
6.75232e-13	-0.430308	0.626	0.842	1.60982e-08	Pid1	Int Macro
3.82685e-11	-0.435161	0.994	1	9.12359e-07	Malat1	Int Macro
4.7688e-13	-0.438855	0.356	0.613	1.13693e-08	Lifr	Int Macro
9.09726e-11	-0.44267	0.436	0.656	2.16888e-06	Mndal	Int Macro
1.78312e-11	-0.447801	0.267	0.501	4.25114e-07	Ifi202b	Int Macro
1.38367e-07	-0.453537	0.4	0.564	0.0032988	Tmcc1	Int Macro
8.00823e-20	-0.45407	0.044	0.266	1.90924e-15	1500011K16Rik	Int Macro
5.90117e-11	-0.459607	0.59	0.802	1.4069e-06	Ifi207	Int Macro
6.19532e-13	-0.460533	0.255	0.496	1.47703e-08	Parp14	Int Macro
1.23602e-13	-0.461672	0.869	0.971	2.9468e-09	Rps17	Int Macro
8.30325e-07	-0.463661	0.543	0.711	0.0197958	Stab1	Int Macro
1.75443e-13	-0.4652	0.376	0.633	4.18273e-09	Abca9	Int Macro
8.579e-14	-0.466953	0.04	0.209	2.04532e-09	BC017643	Int Macro
1.18749e-13	-0.467204	0.099	0.307	2.8311e-09	2810474O19Rik	Int Macro
4.22131e-15	-0.471091	0.634	0.86	1.0064e-10	Ptpn18	Int Macro
5.66563e-13	-0.471532	0.352	0.602	1.35074e-08	Filip1l	Int Macro
1.13259e-11	-0.476722	0.39	0.616	2.7002e-07	Nfic	Int Macro
9.60072e-20	-0.479397	0.063	0.301	2.28891e-15	2410015M20Rik	Int Macro
8.54855e-15	-0.480345	0.596	0.828	2.03806e-10	Srsf3	Int Macro
6.74855e-10	-0.480647	0.275	0.484	1.60892e-05	Cebpd	Int Macro
6.02782e-12	-0.482426	0.354	0.593	1.43709e-07	Hspa1a	Int Macro
1.23281e-14	-0.482797	0.826	0.957	2.93914e-10	Rpl26	Int Macro
1.9848e-13	-0.48286	0.927	0.98	4.73195e-09	Rps23	Int Macro
8.80365e-19	-0.484515	0.511	0.802	2.09888e-14	Lars2	Int Macro
1.26573e-11	-0.485598	0.236	0.45	3.01762e-07	Sult1a1	Int Macro
1.23168e-14	-0.48841	0.071	0.272	2.93644e-10	Usmg5	Int Macro
5.97224e-11	-0.496517	0.295	0.519	1.42384e-06	Dusp6	Int Macro
4.20809e-14	-0.499045	0.842	0.951	1.00325e-09	Rps18	Int Macro
3.78822e-15	-0.503163	0.505	0.759	9.0315e-11	Rbpj	Int Macro
8.3345e-21	-0.505692	0.97	1	1.98703e-16	Rps29	Int Macro
5.89961e-09	-0.506392	0.376	0.582	0.000140653	Gas6	Int Macro
2.74592e-15	-0.512825	0.048	0.238	6.54654e-11	Gm26669	Int Macro
3.40077e-11	-0.51525	0.184	0.381	8.10778e-07	Clmp	Int Macro
9.45372e-20	-0.524957	0.731	0.946	2.25386e-15	Rpl31	Int Macro
6.41857e-12	-0.529566	0.236	0.45	1.53025e-07	Tnfaip8l2	Int Macro
8.72512e-24	-0.532486	0.014	0.221	2.08016e-19	AC127341.3	Int Macro
1.51066e-11	-0.537749	0.614	0.819	3.60156e-07	Cfh	Int Macro
1.19109e-14	-0.539868	0.562	0.791	2.83967e-10	Mef2c	Int Macro
3.17124e-18	-0.543294	0.341	0.642	7.56056e-14	Slco2b1	Int Macro
2.6582e-17	-0.544617	0.776	0.951	6.33742e-13	Jund	Int Macro
1.22093e-16	-0.550662	0.154	0.415	2.91081e-12	Coro1b	Int Macro
8.53268e-15	-0.555845	0.58	0.799	2.03428e-10	Txnip	Int Macro
1.09093e-11	-0.560143	0.117	0.312	2.6009e-07	Cxcl13	Int Macro
3.58035e-10	-0.566963	0.394	0.573	8.5359e-06	Colec12	Int Macro
4.22351e-13	-0.602774	0.117	0.324	1.00693e-08	Ccnd2	Int Macro
3.47057e-16	-0.612486	0.036	0.212	8.27418e-12	Gm26778	Int Macro
6.14314e-11	-0.615271	0.485	0.708	1.46459e-06	Ccl9	Int Macro
1.07888e-21	-0.634535	0.109	0.393	2.57215e-17	Aes	Int Macro
1.20721e-09	-0.638244	0.485	0.63	2.87812e-05	Igfbp4	Int Macro
1.40439e-12	-0.63826	0.345	0.576	3.34821e-08	Egr1	Int Macro
1.09648e-07	-0.668951	0.2	0.341	0.00261412	Clec10a	Int Macro
3.33259e-17	-0.670323	0.402	0.673	7.94524e-13	Ifi203	Int Macro
1.29406e-23	-0.692202	0.109	0.413	3.08518e-19	Minos1	Int Macro
8.45275e-26	-0.694458	0.081	0.381	2.01522e-21	2010107E04Rik	Int Macro
2.25218e-17	-0.697165	0.119	0.37	5.36942e-13	Ltc4s	Int Macro
3.43104e-11	-0.707157	0.232	0.433	8.17995e-07	Polr2l	Int Macro
2.22235e-15	-0.71122	0.123	0.35	5.2983e-11	AC160336.1	Int Macro
1.96055e-18	-0.762352	0.046	0.235	4.67414e-14	Cd55	Int Macro
1.19369e-10	-0.762576	0.341	0.539	2.84587e-06	Ccdc152	Int Macro
1.89252e-11	-0.793268	0.703	0.819	4.51195e-07	Pf4	Int Macro
4.48242e-25	-0.806652	0.192	0.533	1.06865e-20	Hpgd	Int Macro
9.03514e-20	-0.807752	0.523	0.811	2.15407e-15	Ifi27l2a	Int Macro
6.09598e-12	-0.809592	0.265	0.467	1.45334e-07	Pla2g2d	Int Macro
4.82852e-12	-0.818594	0.689	0.825	1.15117e-07	Maf	Int Macro
5.6402e-23	-0.827776	0.43	0.731	1.34468e-18	Ifitm3	Int Macro
2.14968e-10	-0.830205	0.018	0.123	5.12505e-06	Cd209b	Int Macro
1.35839e-26	-0.892516	0.085	0.395	3.23853e-22	Zcchc6	Int Macro
4.64586e-18	-0.906366	0.255	0.524	1.10762e-13	Cbr2	Int Macro
8.96944e-20	-0.909984	0.988	1	2.1384e-15	Gm42418	Int Macro
2.14778e-20	-0.91278	0.562	0.811	5.12052e-16	Jun	Int Macro
5.04188e-19	-0.913711	0.261	0.513	1.20204e-14	Fcrls	Int Macro
5.45226e-30	-0.921566	0.067	0.387	1.29987e-25	Slc15a2	Int Macro
4.85997e-16	-0.959167	0.194	0.45	1.15867e-11	Folr2	Int Macro
1.37344e-21	-0.990902	0.663	0.92	3.27443e-17	Sftpc	Int Macro
1.20879e-25	-1.03499	0.586	0.854	2.88189e-21	Btg2	Int Macro
6.08745e-16	-1.03894	0.135	0.358	1.45131e-11	Ccl24	Int Macro
5.2116e-19	-1.05287	0.002	0.143	1.2425e-14	Cd209f	Int Macro
1.48311e-27	-1.07964	0.566	0.862	3.53587e-23	AY036118	Int Macro
4.10333e-28	-1.20251	0.141	0.496	9.78275e-24	Fam46a	Int Macro
1.61545e-30	-1.23631	0.107	0.444	3.85138e-26	Siglech	Int Macro
1.35817e-17	-1.2539	0.004	0.143	3.238e-13	Cd209g	Int Macro
7.23314e-19	-1.2587	0.18	0.444	1.72445e-14	Cd163	Int Macro
7.51304e-31	-1.31714	0.145	0.481	1.79118e-26	Cd36	Int Macro
8.30169e-20	-1.3764	0.075	0.312	1.97921e-15	Mmp9	Int Macro
2.58505e-23	-1.4758	0.057	0.298	6.16302e-19	Lyve1	Int Macro
1.26398e-31	-1.54748	0.133	0.493	3.01344e-27	F13a1	Int Macro
7.97183e-13	2.85064	1	0.5	1.90056e-08	Igkc	Alv Macro C1
5.51851e-09	1.89768	0.75	0	0.000131567	Ighg1	Alv Macro C1
5.93998e-10	1.74381	0.95	0.115	1.41615e-05	Igha	Alv Macro C1
5.51851e-09	1.20585	0.75	0	0.000131567	Jchain	Alv Macro C1
1.09668e-06	0.720309	0.7	0.962	0.026146	Myo5a	Alv Macro C1
1.64584e-23	3.39586	0.378	0.084	3.92384e-19	Mfge8	Alv Macro C2
7.89901e-33	3.30427	0.595	0.282	1.8832e-28	Mmp12	Alv Macro C2
5.4591e-189	3.24414	0.976	0.433	1.3015e-184	Igkc	Alv Macro C2
1.23189e-113	2.3803	0.786	0.003	2.93696e-109	Ighg1	Alv Macro C2
1.85969e-23	2.33986	0.97	0.993	4.43368e-19	Chil3	Alv Macro C2
3.37255e-99	2.00714	0.862	0.195	8.04049e-95	Igha	Alv Macro C2
6.98079e-22	1.97159	0.643	0.523	1.66429e-17	Gpnmb	Alv Macro C2
7.83059e-34	1.96119	0.881	0.923	1.86689e-29	Ctsl	Alv Macro C2
6.00525e-30	1.94466	0.681	0.641	1.43171e-25	Wfdc17	Alv Macro C2
6.92289e-38	1.83569	0.881	0.826	1.65049e-33	Fabp5	Alv Macro C2
1.3102e-34	1.83023	0.47	0.091	3.12364e-30	AA467197	Alv Macro C2
1.58853e-21	1.60544	0.314	0.054	3.78722e-17	Fstl1	Alv Macro C2
1.65192e-14	1.45749	0.57	0.336	3.93833e-10	Fn1	Alv Macro C2
2.23593e-12	1.43595	0.111	0	5.33068e-08	Bex1	Alv Macro C2
6.754e-30	1.33225	0.795	0.752	1.61022e-25	Cd63	Alv Macro C2
1.8102e-18	1.30811	0.168	0	4.31571e-14	Npy	Alv Macro C2
1.02654e-17	1.30054	0.281	0.04	2.44738e-13	Inhba	Alv Macro C2
2.4385e-08	1.28253	0.124	0.02	0.000581363	Rbp4	Alv Macro C2
2.28983e-30	1.25821	0.727	0.601	5.45919e-26	Trem2	Alv Macro C2
1.68269e-14	1.25386	0.895	0.93	4.0117e-10	Ctsk	Alv Macro C2
1.55557e-59	1.23609	0.689	0.134	3.70864e-55	Ighm	Alv Macro C2
1.18906e-20	1.21982	0.332	0.084	2.83483e-16	Rgcc	Alv Macro C2
5.11515e-14	1.18683	0.508	0.413	1.2195e-09	Ier3	Alv Macro C2
8.60984e-25	1.16793	0.481	0.168	2.05267e-20	Hal	Alv Macro C2
2.38871e-24	1.16217	0.586	0.399	5.69493e-20	Chchd10	Alv Macro C2
1.21466e-71	1.15756	0.673	0.047	2.89587e-67	Jchain	Alv Macro C2
4.08638e-26	1.15294	0.524	0.211	9.74235e-22	Anpep	Alv Macro C2
9.26732e-21	1.13813	0.638	0.48	2.20942e-16	Atp6v0c	Alv Macro C2
2.59396e-21	1.09169	0.438	0.144	6.18427e-17	Slc7a11	Alv Macro C2
1.25827e-37	1.08386	0.459	0.05	2.99983e-33	Syngr1	Alv Macro C2
4.05852e-13	1.02835	0.565	0.453	9.67593e-09	Cd52	Alv Macro C2
1.65803e-21	0.970737	0.327	0.047	3.95291e-17	Il7r	Alv Macro C2
1.25201e-15	0.968275	1	1	2.98493e-11	Fth1	Alv Macro C2
1.0741e-13	0.934795	0.63	0.463	2.56076e-09	Nme2	Alv Macro C2
6.22949e-20	0.923284	0.924	0.966	1.48517e-15	S100a1	Alv Macro C2
2.79358e-21	0.916644	0.478	0.195	6.66017e-17	Cd93	Alv Macro C2
7.69633e-28	0.903775	0.4	0.054	1.83488e-23	Igf1	Alv Macro C2
2.87645e-22	0.895132	0.716	0.463	6.85774e-18	Ahnak2	Alv Macro C2
9.84509e-16	0.866208	0.554	0.49	2.34717e-11	Cd14	Alv Macro C2
1.21669e-20	0.844387	0.5	0.245	2.90071e-16	Fcgr2b	Alv Macro C2
6.6135e-07	0.814579	0.986	1	0.0157672	Ccl6	Alv Macro C2
1.80468e-19	0.813648	0.881	0.919	4.30255e-15	Sh3bgrl3	Alv Macro C2
1.11656e-08	0.803539	0.332	0.151	0.000266198	S100a6	Alv Macro C2
1.16013e-11	0.784583	0.976	0.993	2.76585e-07	Ctsb	Alv Macro C2
1.62479e-18	0.769767	0.905	0.943	3.87366e-14	Lgals1	Alv Macro C2
3.16331e-12	0.751875	0.586	0.45	7.54164e-08	Lrpap1	Alv Macro C2
4.7669e-26	0.745885	0.754	0.795	1.13648e-21	Acp5	Alv Macro C2
1.0614e-09	0.729147	0.6	0.56	2.53049e-05	Cd36	Alv Macro C2
1.87614e-09	0.729045	0.195	0.05	4.47291e-05	Arfgef3	Alv Macro C2
1.40934e-28	0.721239	0.335	0.023	3.36e-24	Hpse	Alv Macro C2
3.30326e-18	0.715854	0.341	0.081	7.87531e-14	Plpp3	Alv Macro C2
5.91579e-17	0.706821	0.668	0.661	1.41038e-12	Srgn	Alv Macro C2
3.19432e-15	0.699093	0.651	0.48	7.61557e-11	Lilrb4a	Alv Macro C2
1.57033e-09	0.697586	0.549	0.396	3.74382e-05	Rnasek	Alv Macro C2
2.29867e-12	0.688667	0.584	0.648	5.48025e-08	Timp2	Alv Macro C2
4.26939e-21	0.674545	0.692	0.664	1.01787e-16	Myo5a	Alv Macro C2
6.68992e-19	0.669142	0.878	0.946	1.59494e-14	Lgmn	Alv Macro C2
8.51646e-21	0.661975	0.357	0.067	2.03041e-16	Slc6a8	Alv Macro C2
3.16955e-16	0.661559	0.932	0.98	7.55652e-12	H2-K1	Alv Macro C2
3.69838e-14	0.65592	0.976	0.99	8.81731e-10	Ctsz	Alv Macro C2
5.11548e-19	0.651457	0.997	1	1.21958e-14	mt-Cytb	Alv Macro C2
4.70236e-13	0.647156	1	1	1.12109e-08	Psap	Alv Macro C2
4.53455e-12	0.641918	0.446	0.218	1.08108e-07	Rnf128	Alv Macro C2
1.27365e-12	0.641521	0.159	0.01	3.03651e-08	Rnase2a	Alv Macro C2
3.23462e-10	0.611069	0.986	0.993	7.71165e-06	H2-D1	Alv Macro C2
3.07744e-10	0.610467	0.435	0.262	7.33693e-06	Fam20c	Alv Macro C2
5.84855e-13	0.610073	0.716	0.765	1.39435e-08	Esd	Alv Macro C2
5.47153e-19	0.60574	0.349	0.077	1.30447e-14	Marcks	Alv Macro C2
7.40133e-13	0.60297	0.797	0.866	1.76455e-08	Junb	Alv Macro C2
1.79358e-15	0.60014	0.527	0.419	4.27607e-11	Cd200	Alv Macro C2
3.19045e-16	0.592974	0.584	0.426	7.60634e-12	Gng12	Alv Macro C2
7.77356e-11	0.584052	0.935	0.983	1.85329e-06	Cstb	Alv Macro C2
1.31117e-13	0.558562	0.589	0.517	3.12596e-09	Ahcyl1	Alv Macro C2
7.36838e-09	0.553618	0.643	0.708	0.000175669	Mmp19	Alv Macro C2
7.6701e-16	0.552519	0.649	0.597	1.82863e-11	Oxct1	Alv Macro C2
8.0633e-10	0.548548	0.511	0.386	1.92237e-05	Micos10	Alv Macro C2
1.36058e-13	0.548509	0.903	0.96	3.24377e-09	Cd68	Alv Macro C2
2.49031e-21	0.540111	0.681	0.772	5.93714e-17	Bcap31	Alv Macro C2
1.34988e-11	0.540025	1	1	3.21825e-07	mt-Co3	Alv Macro C2
1.81732e-10	0.53779	0.378	0.218	4.33267e-06	Clec2d	Alv Macro C2
4.02948e-15	0.534588	0.743	0.779	9.60668e-11	Spcs2	Alv Macro C2
1.94419e-17	0.531379	0.816	0.893	4.63514e-13	Mgll	Alv Macro C2
1.0084e-07	0.531354	0.362	0.201	0.00240413	Cxcl16	Alv Macro C2
3.25584e-10	0.529922	1	1	7.76225e-06	Ftl1	Alv Macro C2
2.69746e-22	0.525341	0.316	0.037	6.43102e-18	Blnk	Alv Macro C2
3.80037e-08	0.522444	0.373	0.191	0.000906046	Ch25h	Alv Macro C2
7.10789e-16	0.519983	0.995	0.997	1.69459e-11	mt-Nd4	Alv Macro C2
1.67798e-12	0.507408	0.97	0.993	4.00048e-08	Npc2	Alv Macro C2
3.55406e-23	0.501505	0.732	0.862	8.47324e-19	Pgam1	Alv Macro C2
6.52278e-07	0.500529	0.495	0.503	0.015551	Sdf2l1	Alv Macro C2
4.29224e-19	0.495899	0.343	0.067	1.02331e-14	Prkcb	Alv Macro C2
3.98974e-12	0.490902	0.7	0.789	9.51193e-08	Npepps	Alv Macro C2
3.56881e-13	0.490749	0.443	0.285	8.5084e-09	Man1a	Alv Macro C2
5.98549e-11	0.49061	0.681	0.728	1.427e-06	Psmd8	Alv Macro C2
1.86659e-10	0.48843	0.503	0.419	4.45014e-06	Scpep1	Alv Macro C2
3.66545e-11	0.486053	0.968	1	8.7388e-07	Cst3	Alv Macro C2
2.0619e-15	0.485412	0.873	0.93	4.91577e-11	Vat1	Alv Macro C2
4.67674e-24	0.482239	0.9	0.977	1.11498e-19	mt-Nd5	Alv Macro C2
3.20656e-09	0.480985	0.659	0.591	7.64477e-05	Lilr4b	Alv Macro C2
6.4994e-11	0.477728	0.9	0.943	1.54952e-06	Rpl13a	Alv Macro C2
5.54689e-11	0.472245	0.992	1	1.32243e-06	B2m	Alv Macro C2
1.3213e-07	0.468337	0.414	0.279	0.0031501	Aopep	Alv Macro C2
1.65389e-06	0.467032	0.495	0.336	0.0394304	Atp5o	Alv Macro C2
9.71427e-11	0.463591	0.73	0.799	2.31598e-06	Aig1	Alv Macro C2
1.49235e-20	0.463524	0.303	0.037	3.55791e-16	Ptgir	Alv Macro C2
2.27306e-11	0.461314	0.997	1	5.41919e-07	mt-Co2	Alv Macro C2
2.31584e-12	0.454762	0.997	1	5.52119e-08	mt-Atp6	Alv Macro C2
9.9134e-12	0.452555	0.597	0.574	2.36345e-07	Emc1	Alv Macro C2
4.54498e-09	0.447899	0.551	0.517	0.000108357	Cd300a	Alv Macro C2
7.67605e-11	0.446648	0.554	0.463	1.83005e-06	P2rx4	Alv Macro C2
1.67451e-10	0.443207	0.408	0.275	3.9922e-06	Slc27a1	Alv Macro C2
2.53158e-09	0.436743	0.532	0.413	6.03554e-05	Msr1	Alv Macro C2
6.092e-12	0.435772	0.224	0.044	1.45239e-07	Ms4a7	Alv Macro C2
1.11536e-14	0.431821	0.711	0.792	2.65914e-10	Cd200r4	Alv Macro C2
6.68325e-07	0.429105	0.432	0.315	0.0159335	H2-Q7	Alv Macro C2
1.16439e-15	0.428229	0.211	0.02	2.77603e-11	C3ar1	Alv Macro C2
1.11311e-07	0.426081	0.186	0.05	0.00265376	Ckb	Alv Macro C2
1.97981e-06	0.422812	0.443	0.322	0.0472007	Micos13	Alv Macro C2
4.23705e-16	0.421247	0.905	0.973	1.01015e-11	Cox8a	Alv Macro C2
2.01161e-08	0.417725	0.386	0.201	0.000479588	Crem	Alv Macro C2
1.86338e-19	0.415999	0.254	0.02	4.44247e-15	Pdgfa	Alv Macro C2
1.55026e-09	0.406032	0.651	0.671	3.69597e-05	Lhfpl2	Alv Macro C2
1.4692e-10	0.40275	0.654	0.758	3.50273e-06	Tgm2	Alv Macro C2
9.68629e-19	0.401843	0.216	0.01	2.30931e-14	Cadm1	Alv Macro C2
6.50361e-08	0.39982	0.557	0.581	0.00155053	Nfil3	Alv Macro C2
1.06049e-16	0.389943	0.151	0	2.52831e-12	Awat1	Alv Macro C2
1.39262e-07	0.3883	0.989	0.993	0.00332014	mt-Nd2	Alv Macro C2
5.54495e-10	0.388048	0.627	0.634	1.32197e-05	BC004004	Alv Macro C2
2.82138e-11	0.38623	0.608	0.638	6.72646e-07	Aldh2	Alv Macro C2
3.35383e-11	0.38473	0.697	0.728	7.99586e-07	Sec11c	Alv Macro C2
9.09987e-09	0.3833	0.997	1	0.00021695	mt-Nd1	Alv Macro C2
8.30492e-08	0.38317	0.462	0.477	0.00197998	Spty2d1	Alv Macro C2
4.52932e-09	0.382748	0.53	0.487	0.000107984	Il11ra1	Alv Macro C2
1.07259e-17	0.380617	0.314	0.057	2.55716e-13	Sdc4	Alv Macro C2
4.56977e-10	0.379812	0.649	0.644	1.08948e-05	Sptssa	Alv Macro C2
6.26579e-11	0.376499	0.192	0.034	1.49383e-06	Adam8	Alv Macro C2
2.18078e-13	0.375711	0.87	0.953	5.19921e-09	Anxa4	Alv Macro C2
1.34513e-09	0.374882	0.222	0.064	3.20692e-05	Lat2	Alv Macro C2
3.23358e-07	0.372234	0.819	0.869	0.00770917	Gstm1	Alv Macro C2
7.67994e-14	0.371731	0.919	0.98	1.83097e-09	Rpl21	Alv Macro C2
5.74234e-13	0.371626	0.814	0.896	1.36903e-08	Rpl36al	Alv Macro C2
1.13016e-06	0.369979	0.432	0.315	0.0269442	Cd37	Alv Macro C2
9.41103e-17	0.36858	0.643	0.708	2.24368e-12	Nucb1	Alv Macro C2
2.70532e-11	0.368123	0.246	0.057	6.44974e-07	Itgam	Alv Macro C2
5.03447e-08	0.366936	0.222	0.067	0.00120027	Pmepa1	Alv Macro C2
1.58901e-09	0.365045	0.668	0.668	3.78836e-05	Ap3s1	Alv Macro C2
1.20682e-08	0.365037	0.543	0.466	0.000287718	Naglu	Alv Macro C2
2.73259e-09	0.364865	0.33	0.141	6.51477e-05	H2-Q6	Alv Macro C2
5.90652e-16	0.363986	0.189	0.01	1.40817e-11	Igf2r	Alv Macro C2
4.68004e-12	0.363141	0.243	0.05	1.11577e-07	Slc11a1	Alv Macro C2
1.24963e-07	0.361282	0.473	0.372	0.00297925	Plxna1	Alv Macro C2
5.31742e-19	0.361185	0.792	0.883	1.26773e-14	Soat1	Alv Macro C2
2.49333e-14	0.356858	0.816	0.916	5.94435e-10	Tspo	Alv Macro C2
2.26686e-11	0.355963	0.876	0.95	5.40442e-07	Itgax	Alv Macro C2
7.51338e-08	0.355149	0.297	0.134	0.00179127	Ninj1	Alv Macro C2
6.03329e-13	0.352356	0.697	0.765	1.4384e-08	Hexb	Alv Macro C2
5.57492e-13	0.349782	0.905	0.983	1.32912e-08	Pld3	Alv Macro C2
3.35148e-15	0.349095	0.784	0.906	7.99027e-11	Atp6v1a	Alv Macro C2
3.59428e-11	0.34831	0.608	0.651	8.56913e-07	Smim14	Alv Macro C2
4.48309e-19	0.345203	0.316	0.05	1.06881e-14	Apbb2	Alv Macro C2
1.60059e-09	0.344771	0.611	0.651	3.81597e-05	1810058I24Rik	Alv Macro C2
4.3629e-10	0.344275	0.143	0.013	1.04016e-05	Arg1	Alv Macro C2
1.60485e-06	0.343321	0.205	0.084	0.0382613	Pmp22	Alv Macro C2
5.09736e-11	0.341486	0.314	0.107	1.21526e-06	St8sia4	Alv Macro C2
2.22002e-10	0.341351	0.695	0.721	5.29276e-06	Atp6v0a1	Alv Macro C2
3.5967e-10	0.339911	0.151	0.02	8.5749e-06	Slc1a2	Alv Macro C2
5.91938e-08	0.332505	0.262	0.101	0.00141124	Fgl2	Alv Macro C2
2.18299e-09	0.331635	0.362	0.168	5.20447e-05	Galnt2	Alv Macro C2
3.68934e-11	0.331396	0.257	0.067	8.79574e-07	Tns3	Alv Macro C2
2.4403e-07	0.331361	0.278	0.111	0.00581793	Ptgs1	Alv Macro C2
1.8824e-13	0.326649	0.778	0.869	4.48783e-09	Rpn1	Alv Macro C2
2.17861e-08	0.325877	0.916	0.987	0.000519403	Anxa1	Alv Macro C2
1.36329e-07	0.325782	0.432	0.285	0.00325022	Got1	Alv Macro C2
1.79288e-08	0.324031	0.273	0.107	0.00042744	Zranb3	Alv Macro C2
1.89921e-07	0.323581	0.595	0.594	0.0045279	Gde1	Alv Macro C2
6.85436e-13	0.323088	0.67	0.782	1.63415e-08	Lamtor1	Alv Macro C2
8.03662e-09	0.321853	0.824	0.889	0.000191601	Selenok	Alv Macro C2
2.45685e-07	0.312088	0.705	0.708	0.00585738	Uba52	Alv Macro C2
9.80388e-08	0.302984	0.165	0.04	0.00233734	Gng11	Alv Macro C2
2.94561e-09	0.302288	0.935	0.983	7.02263e-05	Itgb2	Alv Macro C2
1.14292e-15	0.298116	0.819	0.906	2.72484e-11	Myof	Alv Macro C2
4.61819e-08	0.29691	0.338	0.151	0.00110102	S100a9	Alv Macro C2
2.06204e-10	0.296136	0.846	0.94	4.91612e-06	Pdia3	Alv Macro C2
2.89952e-10	0.294073	0.316	0.114	6.91274e-06	Cmtm7	Alv Macro C2
1.03406e-07	0.293561	0.984	0.993	0.0024653	Rpl23	Alv Macro C2
7.73942e-07	0.291565	0.5	0.567	0.0184515	Rilpl2	Alv Macro C2
7.09855e-11	0.291437	0.646	0.728	1.69236e-06	Stt3b	Alv Macro C2
2.40798e-12	0.289891	0.77	0.899	5.74086e-08	Psmb6	Alv Macro C2
1.71788e-12	0.289238	0.727	0.836	4.09561e-08	Fkbp1a	Alv Macro C2
3.91285e-10	0.286966	0.941	0.993	9.32863e-06	Tmsb10	Alv Macro C2
1.22551e-07	0.282211	0.168	0.04	0.00292173	Pla2g2d	Alv Macro C2
1.722e-13	0.280532	0.314	0.081	4.10542e-09	Sash1	Alv Macro C2
1.05252e-10	0.279372	0.727	0.805	2.50931e-06	Grina	Alv Macro C2
3.21176e-08	0.278885	0.808	0.916	0.000765715	Rabac1	Alv Macro C2
3.45014e-17	0.275273	0.265	0.034	8.22549e-13	Rai14	Alv Macro C2
1.34413e-08	0.274168	0.757	0.829	0.000320453	Tcirg1	Alv Macro C2
4.00829e-13	0.27355	0.727	0.832	9.55617e-09	Ogdh	Alv Macro C2
4.84599e-13	0.272987	0.841	0.919	1.15533e-08	Elob	Alv Macro C2
1.57678e-11	0.269295	0.23	0.047	3.75919e-07	Adamtsl5	Alv Macro C2
2.322e-09	0.268086	0.265	0.084	5.53587e-05	Arhgap10	Alv Macro C2
2.42618e-07	0.265523	0.705	0.772	0.00578424	Slc3a2	Alv Macro C2
2.21542e-12	0.263804	0.765	0.903	5.28177e-08	Ppib	Alv Macro C2
1.72272e-13	0.263278	0.719	0.842	4.10713e-09	Arl8b	Alv Macro C2
6.67948e-10	0.260906	0.178	0.03	1.59246e-05	Fyb	Alv Macro C2
1.21506e-10	0.260312	0.251	0.064	2.89683e-06	Sestd1	Alv Macro C2
1.76947e-06	0.255976	0.278	0.124	0.042186	Dcbld2	Alv Macro C2
5.52617e-13	0.255865	0.697	0.792	1.31749e-08	Tmem258	Alv Macro C2
1.67882e-17	0.255005	0.184	0.003	4.00248e-13	Retnla	Alv Macro C2
3.14805e-09	0.253556	0.857	0.95	7.50528e-05	Bri3	Alv Macro C2
1.78648e-16	0.250171	0.232	0.023	4.25916e-12	Src	Alv Macro C2
8.63052e-09	0.249726	0.259	0.084	0.00020576	Mreg	Alv Macro C2
4.68561e-11	0.248996	0.257	0.064	1.1171e-06	Prnp	Alv Macro C2
1.05001e-12	0.248877	0.168	0.013	2.50332e-08	Atp1a3	Alv Macro C2
3.27372e-07	0.248117	0.749	0.822	0.00780488	Trappc2l	Alv Macro C2
8.97161e-07	0.247993	0.981	0.99	0.0213892	Rpl28	Alv Macro C2
9.71933e-21	0.242424	0.214	0.003	2.31718e-16	Cpq	Alv Macro C2
2.3727e-07	0.238852	0.243	0.091	0.00565676	Treml2	Alv Macro C2
4.62066e-07	0.238132	0.3	0.131	0.0110161	Baiap2	Alv Macro C2
1.18428e-06	0.236105	0.765	0.826	0.0282344	Cd300lf	Alv Macro C2
1.57707e-12	0.234785	0.77	0.879	3.75989e-08	Serinc1	Alv Macro C2
4.50133e-10	0.230961	0.824	0.926	1.07316e-05	Sec61g	Alv Macro C2
1.74154e-12	0.230106	0.735	0.846	4.15202e-08	Atp6v1c1	Alv Macro C2
4.91864e-08	0.230087	0.295	0.117	0.00117265	E330009J07Rik	Alv Macro C2
9.5259e-15	0.228708	0.17	0.007	2.27107e-10	Papss2	Alv Macro C2
4.48656e-13	0.22734	0.873	0.966	1.06964e-08	Cox7a2	Alv Macro C2
7.07849e-09	0.226219	0.186	0.04	0.000168758	Rassf8	Alv Macro C2
2.00777e-07	0.224755	0.676	0.748	0.00478672	Fkbp8	Alv Macro C2
5.15067e-09	0.224532	0.773	0.879	0.000122797	Bcl2a1b	Alv Macro C2
6.98432e-11	0.221458	0.778	0.899	1.66513e-06	Atp6ap2	Alv Macro C2
1.85566e-10	0.221084	0.154	0.017	4.42407e-06	Slfn5	Alv Macro C2
1.3088e-11	0.219966	0.714	0.839	3.12031e-07	Degs1	Alv Macro C2
7.71762e-11	0.219601	0.303	0.097	1.83996e-06	Mef2c	Alv Macro C2
1.87403e-07	0.218593	0.157	0.034	0.00446788	Mmp14	Alv Macro C2
1.95744e-09	0.21573	0.195	0.04	4.66674e-05	Tst	Alv Macro C2
9.52095e-12	0.212356	0.222	0.04	2.26989e-07	Ldhb	Alv Macro C2
2.46737e-07	0.212247	0.757	0.859	0.00588245	Nsa2	Alv Macro C2
1.57905e-11	0.211197	0.916	0.997	3.76461e-07	Hexa	Alv Macro C2
3.14595e-08	0.209702	0.619	0.711	0.000750025	Lasp1	Alv Macro C2
1.5183e-07	0.208784	0.208	0.064	0.00361978	BC028528	Alv Macro C2
7.45215e-09	0.208186	0.811	0.899	0.000177667	Tcf25	Alv Macro C2
3.78159e-08	0.208127	0.886	0.977	0.000901568	Capg	Alv Macro C2
9.86592e-08	0.205695	0.876	0.953	0.00235213	Cox7a2l	Alv Macro C2
2.96112e-10	0.204816	0.635	0.738	7.05961e-06	Mpc1	Alv Macro C2
4.06835e-13	0.204592	0.676	0.815	9.69936e-09	Pebp1	Alv Macro C2
1.40677e-06	0.204416	0.524	0.621	0.0335388	Crlf2	Alv Macro C2
1.19088e-08	0.202707	0.741	0.846	0.000283917	Mdh2	Alv Macro C2
5.25995e-08	0.202416	0.649	0.758	0.00125403	Ggh	Alv Macro C2
1.84082e-11	0.201185	0.789	0.919	4.38871e-07	Smpdl3a	Alv Macro C2
1.18642e-09	0.200588	0.197	0.04	2.82855e-05	Cacna1a	Alv Macro C2
2.89752e-07	-0.200413	0.405	0.614	0.00690799	Eid1	Alv Macro C2
2.65582e-07	-0.200423	0.586	0.779	0.00633175	Mark2	Alv Macro C2
1.08996e-08	-0.200535	0.624	0.832	0.000259857	Paip2	Alv Macro C2
1.55946e-06	-0.200582	0.424	0.624	0.0371792	Ehd1	Alv Macro C2
3.59092e-07	-0.200973	0.497	0.698	0.00856112	Mcts1	Alv Macro C2
3.89018e-09	-0.201915	0.443	0.681	9.27457e-05	Vamp3	Alv Macro C2
5.37166e-08	-0.203007	0.243	0.436	0.00128066	2410015M20Rik	Alv Macro C2
3.91338e-07	-0.203766	0.692	0.859	0.0093299	Hadha	Alv Macro C2
1.06366e-12	-0.203856	0.103	0.309	2.53587e-08	9030624J02Rik	Alv Macro C2
6.23618e-08	-0.204725	0.43	0.651	0.00148677	Klc1	Alv Macro C2
2.4324e-09	-0.205234	0.908	0.993	5.79909e-05	Pabpc1	Alv Macro C2
3.73002e-10	-0.206507	0.765	0.936	8.89273e-06	Rock2	Alv Macro C2
3.60829e-09	-0.206728	0.768	0.936	8.60251e-05	Lrrc58	Alv Macro C2
7.56025e-08	-0.206776	0.535	0.745	0.00180244	Herpud1	Alv Macro C2
3.58639e-11	-0.206835	0.459	0.721	8.55031e-07	Card11	Alv Macro C2
1.89103e-06	-0.206883	0.697	0.859	0.045084	N4bp1	Alv Macro C2
1.40281e-11	-0.207074	0.678	0.899	3.34444e-07	Plekhb2	Alv Macro C2
4.62165e-07	-0.207105	0.324	0.52	0.0110185	Sash3	Alv Macro C2
3.0233e-12	-0.207401	0.057	0.252	7.20785e-08	5730507C01Rik	Alv Macro C2
4.15215e-09	-0.207977	0.878	0.987	9.89913e-05	Mcl1	Alv Macro C2
6.11051e-08	-0.208532	0.838	0.96	0.00145681	Myl12b	Alv Macro C2
5.70378e-11	-0.208539	0.697	0.906	1.35984e-06	Cct5	Alv Macro C2
6.62834e-07	-0.208594	0.722	0.879	0.0158026	Rap1a	Alv Macro C2
1.044e-10	-0.209067	0.619	0.849	2.489e-06	Arl6ip5	Alv Macro C2
2.65228e-07	-0.209801	0.681	0.859	0.0063233	Cnbp	Alv Macro C2
2.57413e-11	-0.210393	0.592	0.836	6.13698e-07	Cdk9	Alv Macro C2
8.47469e-17	-0.210523	0.097	0.356	2.02045e-12	Nrn1	Alv Macro C2
1.23628e-06	-0.210909	0.459	0.654	0.0294741	Snw1	Alv Macro C2
9.13729e-07	-0.210963	0.992	1	0.0217842	Malat1	Alv Macro C2
3.93928e-07	-0.211099	0.384	0.594	0.00939163	Arhgap26	Alv Macro C2
5.04495e-07	-0.212164	0.741	0.896	0.0120277	Chic2	Alv Macro C2
1.74802e-09	-0.212643	0.768	0.933	4.16744e-05	Eif5b	Alv Macro C2
1.33219e-07	-0.212898	0.354	0.57	0.00317608	Scarb1	Alv Macro C2
1.37815e-06	-0.213638	0.241	0.419	0.0328564	Pde7a	Alv Macro C2
5.74557e-07	-0.213689	0.284	0.466	0.013698	Mavs	Alv Macro C2
3.68873e-08	-0.21394	0.616	0.812	0.000879429	Top2b	Alv Macro C2
5.96926e-08	-0.214269	0.362	0.56	0.00142313	Map2k1	Alv Macro C2
7.48324e-08	-0.214315	0.27	0.483	0.00178408	Klra2	Alv Macro C2
3.86019e-07	-0.214341	0.684	0.852	0.00920308	Ddx46	Alv Macro C2
6.67428e-07	-0.214573	0.197	0.383	0.0159121	Adrb2	Alv Macro C2
4.5403e-07	-0.215067	0.703	0.866	0.0108245	Ech1	Alv Macro C2
6.56876e-07	-0.215084	0.457	0.648	0.0156606	Usf1	Alv Macro C2
2.14238e-07	-0.215561	0.132	0.282	0.00510764	Mybpc3	Alv Macro C2
1.29957e-07	-0.215747	0.551	0.752	0.0030983	Ap3d1	Alv Macro C2
4.40249e-10	-0.215787	0.062	0.218	1.0496e-05	Ifitm10	Alv Macro C2
7.49763e-08	-0.21684	0.586	0.789	0.00178751	Capn2	Alv Macro C2
1.86928e-07	-0.217484	0.722	0.879	0.00445656	Snx1	Alv Macro C2
1.86806e-06	-0.217559	0.286	0.403	0.0445365	Nkiras2	Alv Macro C2
2.28981e-09	-0.217769	0.678	0.879	5.45913e-05	Psma6	Alv Macro C2
1.35063e-06	-0.217854	0.581	0.765	0.0322003	Kctd12	Alv Macro C2
9.76135e-07	-0.21802	0.316	0.5	0.023272	Blmh	Alv Macro C2
2.15842e-07	-0.218093	0.314	0.517	0.00514588	Zfp710	Alv Macro C2
3.20254e-09	-0.218101	0.778	0.943	7.63517e-05	Fuca1	Alv Macro C2
8.47377e-07	-0.218188	0.624	0.795	0.0202023	Snap23	Alv Macro C2
9.21181e-08	-0.218505	0.435	0.651	0.00219619	Agpat4	Alv Macro C2
2.46371e-11	-0.218975	0.43	0.698	5.87374e-07	Pald1	Alv Macro C2
9.72166e-07	-0.219694	0.111	0.258	0.0231774	Per2	Alv Macro C2
4.56191e-08	-0.219754	0.746	0.906	0.00108761	Mtss1	Alv Macro C2
6.31983e-10	-0.220173	0.759	0.933	1.50671e-05	Rab5c	Alv Macro C2
1.79752e-08	-0.220503	0.673	0.866	0.000428547	Trpv2	Alv Macro C2
1.38778e-10	-0.220911	0.746	0.933	3.3086e-06	Tmbim1	Alv Macro C2
4.78253e-12	-0.221009	0.805	0.966	1.1402e-07	Lars2	Alv Macro C2
1.07692e-07	-0.221261	0.2	0.369	0.00256748	Ruvbl1	Alv Macro C2
9.09275e-07	-0.221334	0.435	0.634	0.021678	Insr	Alv Macro C2
1.66608e-09	-0.22172	0.638	0.849	3.97209e-05	Gnai3	Alv Macro C2
1.48272e-09	-0.222448	0.268	0.48	3.53495e-05	Zcchc6	Alv Macro C2
4.02918e-10	-0.222828	0.786	0.95	9.60597e-06	1810037I17Rik	Alv Macro C2
4.24497e-09	-0.223493	0.314	0.55	0.000101204	Sh3bgrl2	Alv Macro C2
7.10334e-08	-0.223623	0.546	0.755	0.00169351	Ggta1	Alv Macro C2
6.36717e-11	-0.223944	0.93	1	1.518e-06	Gnai2	Alv Macro C2
1.80097e-09	-0.225449	0.789	0.946	4.2937e-05	Dnaja1	Alv Macro C2
9.39955e-07	-0.225535	0.568	0.732	0.0224095	Ptk2b	Alv Macro C2
7.66242e-10	-0.225728	0.778	0.946	1.8268e-05	Eef1g	Alv Macro C2
1.51579e-06	-0.225943	0.576	0.758	0.036138	Tbrg1	Alv Macro C2
1.46801e-07	-0.226705	0.595	0.789	0.00349989	Rnpep	Alv Macro C2
1.46529e-06	-0.226807	0.341	0.517	0.0349339	Ermp1	Alv Macro C2
1.41245e-07	-0.226889	0.192	0.386	0.00336742	Lst1	Alv Macro C2
2.62647e-08	-0.227249	0.859	0.966	0.000626178	Runx1	Alv Macro C2
8.19079e-07	-0.227728	0.851	0.96	0.0195277	Hnrnpu	Alv Macro C2
3.573e-07	-0.22774	0.389	0.594	0.00851839	Tsix	Alv Macro C2
1.20864e-06	-0.228343	0.23	0.406	0.0288152	Gpat3	Alv Macro C2
3.59832e-11	-0.228547	0.816	0.97	8.57876e-07	Capzb	Alv Macro C2
2.53429e-07	-0.228792	0.276	0.477	0.00604201	Crybg1	Alv Macro C2
1.9989e-08	-0.228994	0.508	0.721	0.000476558	Acads	Alv Macro C2
1.7786e-10	-0.229226	0.111	0.312	4.24037e-06	BC017643	Alv Macro C2
1.59699e-07	-0.229273	0.3	0.49	0.00380737	Nup54	Alv Macro C2
6.78718e-07	-0.229454	0.186	0.339	0.0161813	Zcchc24	Alv Macro C2
2.68771e-07	-0.22948	0.551	0.748	0.00640776	Cbfb	Alv Macro C2
7.42367e-07	-0.22992	0.784	0.919	0.0176988	Ptpn1	Alv Macro C2
1.75408e-06	-0.230435	0.449	0.644	0.041819	Plekhg1	Alv Macro C2
1.3214e-09	-0.230621	0.916	0.993	3.15035e-05	Arpc5	Alv Macro C2
5.06828e-10	-0.231113	0.692	0.893	1.20833e-05	Syncrip	Alv Macro C2
2.07809e-08	-0.231344	0.654	0.849	0.000495438	Ppig	Alv Macro C2
1.55059e-10	-0.231869	0.865	0.987	3.69676e-06	Ncl	Alv Macro C2
2.80168e-08	-0.232239	0.632	0.826	0.000667948	Hnrnpul1	Alv Macro C2
3.89202e-09	-0.232366	0.692	0.883	9.27897e-05	Nfe2l2	Alv Macro C2
1.85178e-06	-0.233327	0.462	0.644	0.0441482	Ap1s2	Alv Macro C2
3.33255e-11	-0.233523	0.062	0.211	7.94513e-07	Igflr1	Alv Macro C2
6.49492e-07	-0.234232	0.935	0.997	0.0154845	Xist	Alv Macro C2
2.7103e-12	-0.234511	0.154	0.383	6.46164e-08	AI314180	Alv Macro C2
3.02188e-09	-0.234559	0.754	0.926	7.20447e-05	Sppl2a	Alv Macro C2
1.91199e-07	-0.234829	0.197	0.393	0.00455838	Adrb1	Alv Macro C2
2.68369e-12	-0.234995	0.149	0.393	6.39819e-08	Celf4	Alv Macro C2
1.51607e-07	-0.235396	0.419	0.611	0.00361445	Arf6	Alv Macro C2
3.20083e-07	-0.23648	0.746	0.896	0.00763111	Tra2b	Alv Macro C2
2.01708e-06	-0.23681	0.457	0.631	0.0480892	Dse	Alv Macro C2
1.77609e-08	-0.237083	0.592	0.799	0.000423438	Amz1	Alv Macro C2
4.91368e-14	-0.237303	0.089	0.329	1.17147e-09	Oaf	Alv Macro C2
8.12114e-11	-0.237468	0.768	0.943	1.93616e-06	Mob1a	Alv Macro C2
4.37121e-07	-0.2375	0.349	0.534	0.0104214	Zfp622	Alv Macro C2
3.76474e-07	-0.237912	0.327	0.503	0.00897552	Tmem120a	Alv Macro C2
3.48293e-08	-0.237951	0.63	0.826	0.000830367	Far1	Alv Macro C2
3.66671e-11	-0.23808	0.151	0.386	8.74181e-07	Afp	Alv Macro C2
3.09012e-11	-0.238139	0.149	0.379	7.36716e-07	Wwtr1	Alv Macro C2
1.97082e-07	-0.238214	0.849	0.966	0.00469863	Picalm	Alv Macro C2
2.86959e-08	-0.238219	0.481	0.695	0.00068414	Fkbp4	Alv Macro C2
6.5883e-09	-0.238262	0.965	0.997	0.000157072	Calm1	Alv Macro C2
1.12311e-07	-0.238746	0.443	0.644	0.00267762	Dnttip2	Alv Macro C2
9.84541e-07	-0.238886	0.486	0.651	0.0234724	Tnpo3	Alv Macro C2
5.108e-10	-0.239114	0.259	0.5	1.2178e-05	Cpne5	Alv Macro C2
3.2999e-09	-0.239242	0.897	0.99	7.86729e-05	Aplp2	Alv Macro C2
7.18147e-09	-0.239718	0.251	0.477	0.000171213	Kazald1	Alv Macro C2
3.01897e-10	-0.23974	0.776	0.943	7.19753e-06	Brk1	Alv Macro C2
1.72412e-09	-0.240033	0.8	0.953	4.11048e-05	Myl12a	Alv Macro C2
1.02854e-06	-0.240094	0.395	0.574	0.0245214	Bckdhb	Alv Macro C2
1.818e-09	-0.242002	0.743	0.919	4.3343e-05	Hnrnpm	Alv Macro C2
2.4857e-08	-0.242943	0.897	0.987	0.000592615	Arpc3	Alv Macro C2
2.58323e-08	-0.242951	0.711	0.883	0.000615868	Blvra	Alv Macro C2
1.86756e-08	-0.243708	0.108	0.285	0.000445244	Bmx	Alv Macro C2
6.80004e-11	-0.243809	0.938	1	1.6212e-06	Rpl34	Alv Macro C2
1.46702e-08	-0.244208	0.708	0.883	0.000349752	Cebpa	Alv Macro C2
1.48765e-07	-0.245018	0.705	0.862	0.0035467	Prpf40a	Alv Macro C2
1.2003e-09	-0.245468	0.632	0.849	2.86163e-05	Hip1	Alv Macro C2
4.53309e-13	-0.245609	0.654	0.893	1.08073e-08	Ppt2	Alv Macro C2
1.04464e-08	-0.245622	0.703	0.883	0.000249053	Rbm7	Alv Macro C2
1.6399e-10	-0.246317	0.765	0.94	3.90969e-06	Rassf3	Alv Macro C2
6.17095e-09	-0.24643	0.781	0.93	0.000147122	Cd300c2	Alv Macro C2
4.86476e-07	-0.246465	0.186	0.332	0.0115981	Pdgfb	Alv Macro C2
1.30567e-07	-0.246911	0.243	0.45	0.00311285	Ptp4a1	Alv Macro C2
1.44802e-09	-0.247454	0.638	0.846	3.45223e-05	Lypla2	Alv Macro C2
1.01642e-06	-0.247867	0.454	0.574	0.0242324	Tlr4	Alv Macro C2
1.10809e-06	-0.248389	0.619	0.782	0.0264179	Irf8	Alv Macro C2
1.7817e-08	-0.248557	0.778	0.933	0.000424776	Idh1	Alv Macro C2
3.13956e-09	-0.248584	0.595	0.812	7.48503e-05	Dock8	Alv Macro C2
1.71701e-11	-0.248641	0.13	0.352	4.09352e-07	Ssfa2	Alv Macro C2
6.77693e-11	-0.248912	0.522	0.772	1.61569e-06	Wac	Alv Macro C2
5.65072e-09	-0.249949	0.805	0.95	0.000134719	Hvcn1	Alv Macro C2
1.55189e-07	-0.249983	0.454	0.654	0.00369986	Msl2	Alv Macro C2
2.37381e-07	-0.250307	0.584	0.768	0.00565939	Prex1	Alv Macro C2
7.12403e-08	-0.250553	0.689	0.869	0.00169844	Hspa4	Alv Macro C2
3.42237e-07	-0.250925	0.419	0.624	0.00815928	Lair1	Alv Macro C2
8.30877e-10	-0.251055	0.354	0.604	1.98089e-05	Adgrl2	Alv Macro C2
3.10013e-07	-0.251119	0.7	0.866	0.00739103	Man2a2	Alv Macro C2
2.82014e-09	-0.251344	0.814	0.956	6.72349e-05	Atp6v0d1	Alv Macro C2
1.13558e-08	-0.252359	0.53	0.748	0.000270734	Twf2	Alv Macro C2
3.41964e-08	-0.252474	0.354	0.567	0.000815275	Usp22	Alv Macro C2
5.32577e-10	-0.253476	0.195	0.386	1.26972e-05	Zfp422	Alv Macro C2
2.53937e-08	-0.253808	0.659	0.849	0.000605411	Phip	Alv Macro C2
6.42715e-09	-0.253835	0.732	0.906	0.00015323	Ggnbp2	Alv Macro C2
3.40102e-08	-0.253928	0.178	0.349	0.000810837	Rasgef1b	Alv Macro C2
3.33074e-11	-0.25477	0.786	0.956	7.94082e-07	Tuba1b	Alv Macro C2
2.98115e-10	-0.255416	0.903	0.987	7.10736e-06	Rhoa	Alv Macro C2
5.24901e-08	-0.255533	0.678	0.866	0.00125142	G3bp1	Alv Macro C2
2.76978e-10	-0.255622	0.854	0.973	6.60344e-06	Dynll1	Alv Macro C2
9.64106e-10	-0.256149	0.178	0.393	2.29852e-05	Dirc2	Alv Macro C2
2.52731e-12	-0.25615	0.843	0.983	6.02535e-08	Gnb2	Alv Macro C2
6.08695e-08	-0.256595	0.768	0.919	0.00145119	Gls	Alv Macro C2
8.93811e-08	-0.256634	0.33	0.53	0.00213093	Noct	Alv Macro C2
4.53232e-11	-0.257025	0.881	0.987	1.08055e-06	Ptprc	Alv Macro C2
1.31312e-11	-0.257221	0.843	0.983	3.13061e-07	Hnrnpk	Alv Macro C2
2.68507e-07	-0.257915	0.681	0.842	0.00640147	Ddi2	Alv Macro C2
1.71886e-08	-0.25813	0.259	0.436	0.000409793	Bmi1	Alv Macro C2
1.37517e-08	-0.258552	0.684	0.862	0.000327855	Ski	Alv Macro C2
3.03712e-08	-0.258815	0.411	0.624	0.00072408	Ccdc115	Alv Macro C2
9.8336e-07	-0.259011	0.576	0.752	0.0234443	Bcar3	Alv Macro C2
3.56816e-09	-0.260564	0.857	0.973	8.50685e-05	Rap1b	Alv Macro C2
7.7021e-09	-0.260752	0.819	0.956	0.000183626	Ncf2	Alv Macro C2
1.92041e-11	-0.261019	0.83	0.977	4.57845e-07	Tkt	Alv Macro C2
1.33963e-07	-0.261075	0.451	0.654	0.00319381	Orai1	Alv Macro C2
2.95501e-14	-0.261167	0.254	0.55	7.04503e-10	Galnt3	Alv Macro C2
2.46224e-08	-0.262322	0.624	0.826	0.000587023	Spns1	Alv Macro C2
3.81853e-09	-0.262807	0.273	0.507	9.10375e-05	Gm5150	Alv Macro C2
6.0666e-10	-0.263514	0.916	0.99	1.44634e-05	Cd47	Alv Macro C2
6.0592e-12	-0.264366	0.724	0.93	1.44457e-07	Actn1	Alv Macro C2
3.20493e-09	-0.264385	0.584	0.795	7.64087e-05	Il6ra	Alv Macro C2
1.99064e-06	-0.265426	0.403	0.584	0.0474588	Abhd17c	Alv Macro C2
1.77369e-09	-0.265622	0.573	0.795	4.22866e-05	Tmcc3	Alv Macro C2
1.01877e-09	-0.265646	0.857	0.977	2.42886e-05	Ywhae	Alv Macro C2
6.2211e-11	-0.266432	0.781	0.953	1.48317e-06	Celf2	Alv Macro C2
8.92753e-07	-0.267672	0.527	0.678	0.0212841	Sh3tc1	Alv Macro C2
1.98452e-11	-0.267736	0.862	0.983	4.7313e-07	Actr3	Alv Macro C2
3.50121e-11	-0.268436	0.889	0.987	8.34723e-07	Eif4g2	Alv Macro C2
4.23292e-11	-0.268541	0.203	0.446	1.00917e-06	Nlrx1	Alv Macro C2
1.21531e-07	-0.26902	0.424	0.611	0.00289741	Usp3	Alv Macro C2
5.66848e-11	-0.269474	0.689	0.893	1.35142e-06	Cct4	Alv Macro C2
2.11913e-07	-0.269694	0.457	0.654	0.00505221	Rin3	Alv Macro C2
7.35151e-10	-0.270063	0.373	0.601	1.75267e-05	Mrps6	Alv Macro C2
2.33167e-10	-0.271665	0.592	0.815	5.55894e-06	Xpr1	Alv Macro C2
2.29583e-09	-0.271674	0.457	0.688	5.47349e-05	Samsn1	Alv Macro C2
3.29126e-08	-0.271875	0.619	0.809	0.000784668	Gab2	Alv Macro C2
1.57058e-10	-0.272535	0.559	0.799	3.74442e-06	Pag1	Alv Macro C2
6.25088e-07	-0.272871	0.381	0.55	0.0149027	Elmo2	Alv Macro C2
2.75972e-07	-0.273025	0.454	0.641	0.00657946	Tle3	Alv Macro C2
2.38668e-11	-0.273374	0.77	0.95	5.69008e-07	B4galnt1	Alv Macro C2
7.73757e-07	-0.273444	0.546	0.715	0.0184472	Agps	Alv Macro C2
6.70627e-12	-0.274153	0.765	0.95	1.59884e-07	Snrpb	Alv Macro C2
3.96052e-12	-0.27465	0.3	0.57	9.44227e-08	Bzw2	Alv Macro C2
1.80128e-09	-0.274654	0.824	0.96	4.29443e-05	Tmem14c	Alv Macro C2
1.43564e-08	-0.274842	0.135	0.329	0.00034227	Pla2g16	Alv Macro C2
9.08278e-07	-0.275463	0.419	0.611	0.0216543	Ccnd3	Alv Macro C2
1.19051e-10	-0.275469	0.662	0.872	2.8383e-06	Wsb1	Alv Macro C2
1.67983e-08	-0.276325	0.832	0.96	0.000400488	Klf6	Alv Macro C2
7.55766e-12	-0.276629	0.781	0.96	1.80182e-07	Ppp1ca	Alv Macro C2
3.84436e-13	-0.277563	0.386	0.678	9.16534e-09	Cdk14	Alv Macro C2
8.8876e-10	-0.277827	0.819	0.953	2.11889e-05	Scarb2	Alv Macro C2
8.2415e-08	-0.278085	0.551	0.735	0.00196486	Acaa1a	Alv Macro C2
9.85741e-10	-0.27984	0.551	0.772	2.35011e-05	Slc16a10	Alv Macro C2
1.57642e-08	-0.279966	0.478	0.691	0.000375835	Hmgcl	Alv Macro C2
1.21879e-06	-0.281422	0.746	0.893	0.0290572	Slc38a2	Alv Macro C2
6.29231e-07	-0.281658	0.827	0.94	0.0150015	Gpcpd1	Alv Macro C2
6.11575e-08	-0.281962	0.47	0.681	0.00145806	Gcnt2	Alv Macro C2
2.81165e-10	-0.282097	0.646	0.866	6.70327e-06	Olr1	Alv Macro C2
3.83898e-07	-0.282629	0.622	0.799	0.00915251	Abcd2	Alv Macro C2
2.23469e-08	-0.283187	0.368	0.597	0.000532773	Pld4	Alv Macro C2
1.33675e-06	-0.283213	0.327	0.51	0.0318695	Dok3	Alv Macro C2
5.37661e-10	-0.283847	0.03	0.171	1.28184e-05	Pdk4	Alv Macro C2
1.25992e-10	-0.28386	0.481	0.728	3.00377e-06	Fmnl1	Alv Macro C2
1.99851e-06	-0.283995	0.368	0.527	0.0476465	1700017B05Rik	Alv Macro C2
3.43556e-17	-0.284255	0.319	0.651	8.19072e-13	C530008M17Rik	Alv Macro C2
3.53079e-11	-0.284391	0.973	0.997	8.41775e-07	Iqgap1	Alv Macro C2
9.97794e-10	-0.284395	0.389	0.628	2.37884e-05	Slc12a7	Alv Macro C2
1.2396e-09	-0.284865	0.489	0.728	2.95532e-05	Bin2	Alv Macro C2
4.20795e-08	-0.285209	0.727	0.879	0.00100322	Cyth4	Alv Macro C2
6.14674e-11	-0.28568	0.889	0.993	1.46544e-06	Ptms	Alv Macro C2
2.05744e-10	-0.28608	0.759	0.936	4.90514e-06	Tubb5	Alv Macro C2
3.94416e-09	-0.286455	0.527	0.745	9.40326e-05	Asph	Alv Macro C2
1.7785e-11	-0.2867	0.538	0.789	4.24011e-07	Ralb	Alv Macro C2
3.32289e-07	-0.287064	0.343	0.513	0.00792211	Mrpl38	Alv Macro C2
1.25428e-07	-0.287272	0.67	0.839	0.00299033	Pros1	Alv Macro C2
6.81947e-09	-0.287324	0.632	0.826	0.000162583	Stag2	Alv Macro C2
4.26159e-08	-0.287834	0.503	0.708	0.001016	Fgr	Alv Macro C2
1.75993e-08	-0.287986	0.632	0.826	0.000419584	Peli1	Alv Macro C2
1.78816e-13	-0.288229	0.422	0.715	4.26316e-09	Adarb1	Alv Macro C2
5.52602e-14	-0.288363	0.178	0.456	1.31746e-09	Mcoln3	Alv Macro C2
1.27178e-08	-0.289407	0.627	0.815	0.000303205	Pparg	Alv Macro C2
3.77869e-08	-0.289433	0.592	0.775	0.000900877	Cdk6	Alv Macro C2
5.07722e-09	-0.289654	0.254	0.329	0.000121046	Trerf1	Alv Macro C2
2.99025e-17	-0.28998	0.354	0.678	7.12906e-13	Wfdc21	Alv Macro C2
3.21845e-11	-0.291215	0.624	0.846	7.67311e-07	Tfec	Alv Macro C2
1.5918e-12	-0.291541	0.7	0.916	3.795e-08	Neu1	Alv Macro C2
2.90947e-10	-0.292208	0.173	0.399	6.93647e-06	1110008F13Rik	Alv Macro C2
3.62388e-09	-0.293735	0.489	0.705	8.63969e-05	Plekha2	Alv Macro C2
1.23636e-06	-0.294358	0.316	0.466	0.0294761	Kat6b	Alv Macro C2
1.27136e-07	-0.296173	0.654	0.799	0.00303106	Sfr1	Alv Macro C2
2.60752e-09	-0.296694	0.589	0.795	6.21659e-05	Arhgap9	Alv Macro C2
4.4181e-10	-0.296856	0.784	0.936	1.05332e-05	Samhd1	Alv Macro C2
2.02379e-10	-0.298197	0.83	0.97	4.82491e-06	Colgalt1	Alv Macro C2
7.77005e-11	-0.298224	0.349	0.607	1.85246e-06	Zbtb4	Alv Macro C2
5.90341e-16	-0.298486	0.786	0.977	1.40743e-11	Sort1	Alv Macro C2
9.37168e-11	-0.298716	0.346	0.574	2.2343e-06	Elovl5	Alv Macro C2
2.97483e-13	-0.299213	0.724	0.936	7.0923e-09	Camk1	Alv Macro C2
3.07975e-15	-0.299418	0.973	1	7.34244e-11	Rpl37a	Alv Macro C2
7.44002e-09	-0.300727	0.254	0.456	0.000177378	Jup	Alv Macro C2
5.87974e-11	-0.301459	0.703	0.899	1.40179e-06	Selplg	Alv Macro C2
5.57787e-08	-0.301864	0.462	0.644	0.00132982	Tmem135	Alv Macro C2
8.22789e-10	-0.303425	0.665	0.869	1.96161e-05	Skil	Alv Macro C2
9.59698e-12	-0.303878	0.657	0.872	2.28802e-07	Matr3	Alv Macro C2
5.85866e-09	-0.305276	0.289	0.51	0.000139676	2010107E04Rik	Alv Macro C2
2.02438e-10	-0.305573	0.751	0.923	4.82631e-06	Srsf3	Alv Macro C2
6.83462e-12	-0.305842	0.922	0.99	1.62944e-07	Tmbim6	Alv Macro C2
8.59656e-09	-0.306231	0.686	0.849	0.000204951	Ccni	Alv Macro C2
2.32495e-12	-0.306497	0.608	0.842	5.54291e-08	Nedd9	Alv Macro C2
3.77837e-12	-0.307151	0.392	0.664	9.00802e-08	Fam118b	Alv Macro C2
1.36273e-11	-0.307185	0.243	0.507	3.24888e-07	Themis2	Alv Macro C2
3.45348e-13	-0.307387	0.905	0.987	8.23344e-09	Msrb1	Alv Macro C2
1.0472e-16	-0.307579	0.968	1	2.49664e-12	Rplp2	Alv Macro C2
9.33384e-10	-0.308246	0.676	0.859	2.22528e-05	Cpt1a	Alv Macro C2
2.6191e-11	-0.309956	0.889	0.993	6.24419e-07	Jund	Alv Macro C2
7.61131e-11	-0.310099	0.751	0.93	1.81461e-06	Rab8b	Alv Macro C2
5.31756e-09	-0.31031	0.47	0.661	0.000126776	Stip1	Alv Macro C2
3.55777e-11	-0.311728	0.859	0.97	8.48208e-07	Ywhab	Alv Macro C2
5.05058e-07	-0.31175	0.157	0.312	0.0120411	AC160336.1	Alv Macro C2
9.90983e-12	-0.312437	0.676	0.883	2.3626e-07	Tmod3	Alv Macro C2
4.42696e-15	-0.312707	0.824	0.987	1.05543e-10	Ywhah	Alv Macro C2
6.9388e-10	-0.313341	0.186	0.376	1.65428e-05	Ptger4	Alv Macro C2
1.35829e-08	-0.313756	0.676	0.849	0.000323829	Epb41l2	Alv Macro C2
3.16804e-10	-0.315107	0.243	0.48	7.55293e-06	Usmg5	Alv Macro C2
3.34591e-08	-0.316003	0.654	0.839	0.000797699	Man2a1	Alv Macro C2
5.12563e-10	-0.317158	0.251	0.49	1.222e-05	Hivep3	Alv Macro C2
3.52035e-12	-0.317487	0.357	0.634	8.39287e-08	Map3k5	Alv Macro C2
3.39186e-15	-0.319269	0.581	0.862	8.08654e-11	Cd24a	Alv Macro C2
2.24194e-10	-0.320242	0.597	0.799	5.345e-06	Lcp2	Alv Macro C2
2.00148e-10	-0.320257	0.703	0.893	4.77173e-06	G3bp2	Alv Macro C2
3.90481e-07	-0.321669	0.211	0.383	0.00930947	Scd1	Alv Macro C2
2.64228e-18	-0.323352	0.138	0.443	6.29945e-14	Acot1	Alv Macro C2
2.01616e-15	-0.323415	0.822	0.983	4.80672e-11	Anp32b	Alv Macro C2
4.656e-07	-0.323593	0.454	0.631	0.0111004	Map3k8	Alv Macro C2
4.45165e-13	-0.323673	0.354	0.628	1.06132e-08	Myd88	Alv Macro C2
1.14276e-14	-0.323986	0.87	0.983	2.72446e-10	Rac1	Alv Macro C2
1.94415e-14	-0.325114	0.335	0.641	4.63505e-10	Egr2	Alv Macro C2
1.46247e-13	-0.325264	0.419	0.708	3.48667e-09	Cib2	Alv Macro C2
4.87649e-09	-0.325812	0.586	0.799	0.00011626	Fbxl5	Alv Macro C2
1.05467e-13	-0.326336	0.108	0.352	2.51443e-09	Id1	Alv Macro C2
2.25364e-10	-0.326677	0.17	0.399	5.3729e-06	Fam69a	Alv Macro C2
2.22655e-13	-0.32699	0.765	0.95	5.30831e-09	Lyn	Alv Macro C2
7.9074e-12	-0.327563	0.816	0.97	1.8852e-07	Brd2	Alv Macro C2
2.19814e-10	-0.327804	0.595	0.815	5.24058e-06	Atxn1	Alv Macro C2
1.30589e-13	-0.32893	0.822	0.97	3.11337e-09	Baz1a	Alv Macro C2
7.71398e-15	-0.330767	0.778	0.966	1.83909e-10	Lamtor2	Alv Macro C2
4.99112e-12	-0.330929	0.37	0.641	1.18993e-07	Alox5	Alv Macro C2
1.1154e-10	-0.33257	0.405	0.617	2.65922e-06	Sh3bp2	Alv Macro C2
6.46898e-13	-0.332602	0.327	0.594	1.54227e-08	Vrk1	Alv Macro C2
2.02181e-12	-0.332731	0.322	0.604	4.82021e-08	Coro1b	Alv Macro C2
2.68818e-15	-0.333155	0.43	0.721	6.40889e-11	Lpcat3	Alv Macro C2
2.99894e-08	-0.333902	0.892	0.97	0.000714977	Atp6v1b2	Alv Macro C2
4.53816e-12	-0.334045	0.441	0.695	1.08194e-07	Snrk	Alv Macro C2
5.11001e-08	-0.335395	0.643	0.832	0.00121828	Tob1	Alv Macro C2
1.57053e-15	-0.335725	0.973	1	3.7443e-11	Pfn1	Alv Macro C2
2.08361e-12	-0.336315	0.897	0.99	4.96753e-08	App	Alv Macro C2
3.16726e-11	-0.33636	0.554	0.779	7.55107e-07	Ikzf1	Alv Macro C2
9.30709e-10	-0.337449	0.632	0.805	2.2189e-05	Ppp2r5a	Alv Macro C2
4.63663e-13	-0.337676	0.849	0.98	1.10542e-08	Nceh1	Alv Macro C2
1.09978e-13	-0.338705	0.765	0.956	2.62199e-09	Gda	Alv Macro C2
3.7845e-16	-0.339144	0.732	0.953	9.02263e-12	S100a13	Alv Macro C2
2.39313e-20	-0.339844	0.324	0.688	5.70546e-16	Lsr	Alv Macro C2
3.00867e-11	-0.339899	0.259	0.5	7.17296e-07	Nfia	Alv Macro C2
2.60325e-14	-0.339906	0.873	0.983	6.20641e-10	Capza2	Alv Macro C2
2.58493e-11	-0.340285	0.268	0.523	6.16274e-07	Atp5o.1	Alv Macro C2
1.28892e-08	-0.34167	0.989	1	0.000307292	Gm42418	Alv Macro C2
1.68488e-12	-0.341765	0.865	0.987	4.01692e-08	Actr2	Alv Macro C2
3.59581e-09	-0.343258	0.797	0.943	8.57277e-05	Sqstm1	Alv Macro C2
1.7871e-08	-0.344772	0.768	0.899	0.000426063	Pdlim1	Alv Macro C2
5.7718e-10	-0.344918	0.122	0.329	1.37605e-05	Xlr	Alv Macro C2
9.03948e-10	-0.345018	0.357	0.557	2.1551e-05	Fam111a	Alv Macro C2
4.91679e-12	-0.345369	0.781	0.943	1.17221e-07	Arpc4	Alv Macro C2
8.55166e-14	-0.345738	0.227	0.51	2.0388e-09	Rarres1	Alv Macro C2
5.65046e-11	-0.346225	0.592	0.805	1.34713e-06	Slc9a4	Alv Macro C2
5.89656e-10	-0.346882	0.192	0.406	1.4058e-05	Cav1	Alv Macro C2
8.17714e-11	-0.349282	0.205	0.45	1.94951e-06	Fam96a	Alv Macro C2
1.14853e-09	-0.349531	0.432	0.664	2.73822e-05	Klf10	Alv Macro C2
2.63785e-10	-0.350237	0.746	0.919	6.28891e-06	Mat2a	Alv Macro C2
2.56876e-13	-0.350443	0.749	0.94	6.12418e-09	Camk2d	Alv Macro C2
4.91896e-10	-0.350757	0.408	0.644	1.17273e-05	Afdn	Alv Macro C2
8.77062e-07	-0.352978	0.597	0.758	0.02091	Zfp703	Alv Macro C2
4.34347e-10	-0.355106	0.576	0.779	1.03553e-05	Fam168a	Alv Macro C2
9.3772e-15	-0.355189	0.816	0.973	2.23562e-10	Glud1	Alv Macro C2
1.8443e-10	-0.35592	0.641	0.815	4.39699e-06	Ppp1r15b	Alv Macro C2
7.51891e-13	-0.35603	0.143	0.396	1.79258e-08	Lepr	Alv Macro C2
9.30434e-15	-0.357398	0.803	0.973	2.21825e-10	Cyb5r3	Alv Macro C2
1.7375e-13	-0.358271	0.824	0.96	4.14236e-09	Rexo2	Alv Macro C2
1.35989e-11	-0.358494	0.273	0.53	3.2421e-07	Minos1	Alv Macro C2
1.23322e-11	-0.35986	0.562	0.795	2.94012e-07	Nfix	Alv Macro C2
1.01371e-10	-0.360029	0.765	0.923	2.41678e-06	Zbtb7a	Alv Macro C2
1.56579e-13	-0.36055	0.592	0.832	3.73299e-09	Sh2d1b1	Alv Macro C2
1.21763e-18	-0.361104	0.965	1	2.90295e-14	Laptm5	Alv Macro C2
3.06279e-14	-0.362254	0.916	0.99	7.30201e-10	Mrc1	Alv Macro C2
2.38909e-10	-0.362327	0.865	0.966	5.69583e-06	Tnfaip2	Alv Macro C2
2.02928e-16	-0.363624	0.643	0.909	4.83802e-12	Cdc42ep3	Alv Macro C2
5.22624e-10	-0.363681	0.349	0.587	1.24599e-05	Hcar2	Alv Macro C2
1.70315e-14	-0.363721	0.211	0.49	4.06048e-10	Tcaf1	Alv Macro C2
7.23032e-15	-0.363808	0.811	0.97	1.72378e-10	Scp2	Alv Macro C2
3.13014e-10	-0.365267	0.578	0.768	7.46256e-06	Casp8	Alv Macro C2
5.42485e-21	-0.365922	0.238	0.601	1.29334e-16	Perp	Alv Macro C2
1.0902e-14	-0.36685	0.646	0.896	2.59914e-10	AI504432	Alv Macro C2
8.2634e-12	-0.367318	0.43	0.651	1.97008e-07	Dr1	Alv Macro C2
1.15234e-13	-0.368613	0.408	0.685	2.7473e-09	Runx2	Alv Macro C2
4.61277e-08	-0.368836	0.449	0.648	0.00109973	Scd2	Alv Macro C2
7.03548e-08	-0.369392	0.63	0.782	0.00167733	Pcyox1	Alv Macro C2
3.57176e-15	-0.370089	0.711	0.919	8.51543e-11	Ptpn6	Alv Macro C2
4.29531e-08	-0.371752	0.195	0.399	0.00102405	Fam46a	Alv Macro C2
2.69031e-23	-0.371957	0.081	0.406	6.41397e-19	Patj	Alv Macro C2
4.11897e-14	-0.372067	0.481	0.748	9.82003e-10	Rin2	Alv Macro C2
2.37552e-22	-0.373054	0.481	0.842	5.66348e-18	Kcnn3	Alv Macro C2
1.19147e-16	-0.374408	0.862	0.993	2.84059e-12	Abhd12	Alv Macro C2
3.05656e-13	-0.374592	0.819	0.956	7.28714e-09	Dazap2	Alv Macro C2
1.09882e-14	-0.375995	0.719	0.94	2.6197e-10	Mcemp1	Alv Macro C2
9.95039e-13	-0.376118	0.259	0.53	2.37227e-08	Pbx1	Alv Macro C2
2.95319e-14	-0.376396	0.597	0.862	7.04069e-10	Phgdh	Alv Macro C2
2.20005e-10	-0.376902	0.743	0.909	5.24514e-06	Qk	Alv Macro C2
2.31732e-15	-0.37712	0.765	0.953	5.52473e-11	Lrrfip1	Alv Macro C2
1.53208e-15	-0.377188	0.878	0.983	3.65263e-11	Gdi2	Alv Macro C2
2.75758e-11	-0.377388	0.705	0.886	6.57434e-07	Hcls1	Alv Macro C2
1.51526e-19	-0.377822	0.973	1	3.61254e-15	Cd9	Alv Macro C2
2.571e-13	-0.377862	0.684	0.896	6.12951e-09	Ppp1r18	Alv Macro C2
7.16462e-17	-0.378141	0.281	0.604	1.70812e-12	Slc6a4	Alv Macro C2
7.89081e-15	-0.381713	0.903	0.99	1.88125e-10	H2afz	Alv Macro C2
9.98196e-10	-0.384056	0.838	0.963	2.3798e-05	Irf2bp2	Alv Macro C2
6.43463e-12	-0.385245	0.508	0.742	1.53408e-07	Arhgef3	Alv Macro C2
1.27455e-12	-0.385676	0.762	0.926	3.03865e-08	Fam49b	Alv Macro C2
9.73496e-14	-0.387228	0.462	0.748	2.32091e-09	Mgst3	Alv Macro C2
3.67011e-08	-0.387378	0.286	0.423	0.00087499	Cyb561a3	Alv Macro C2
3.65998e-15	-0.38823	0.608	0.866	8.72575e-11	Selenow	Alv Macro C2
1.02822e-13	-0.388497	0.857	0.987	2.45137e-09	Slc6a6	Alv Macro C2
2.63122e-09	-0.388995	0.378	0.594	6.2731e-05	Mylip	Alv Macro C2
3.23474e-14	-0.389043	0.638	0.869	7.71193e-10	Wipf1	Alv Macro C2
1.25159e-17	-0.390281	0.811	0.977	2.98392e-13	Nap1l1	Alv Macro C2
1.45943e-17	-0.390501	0.724	0.956	3.47942e-13	Sla	Alv Macro C2
1.13671e-12	-0.391	0.649	0.846	2.71003e-08	Stk10	Alv Macro C2
4.21415e-18	-0.391095	0.632	0.889	1.00469e-13	Qsox1	Alv Macro C2
5.13494e-13	-0.391692	0.722	0.883	1.22422e-08	Pla2g15	Alv Macro C2
5.75758e-17	-0.392749	0.711	0.94	1.37266e-12	Klf13	Alv Macro C2
6.38275e-15	-0.39343	0.811	0.963	1.52171e-10	Snx10	Alv Macro C2
3.07758e-08	-0.393674	0.727	0.872	0.000733727	Mpc2	Alv Macro C2
1.42811e-14	-0.393846	0.803	0.963	3.40476e-10	Atp13a3	Alv Macro C2
2.83677e-14	-0.395828	0.849	0.956	6.76315e-10	Pitpna	Alv Macro C2
4.1681e-22	-0.39605	0.605	0.923	9.93717e-18	Prkar2b	Alv Macro C2
1.09177e-13	-0.396308	0.643	0.879	2.60288e-09	Capn1	Alv Macro C2
5.26145e-16	-0.396716	0.924	0.99	1.25438e-11	Sirpa	Alv Macro C2
2.5529e-19	-0.396807	0.108	0.409	6.08637e-15	Htr2c	Alv Macro C2
1.4542e-11	-0.397033	0.803	0.953	3.46697e-07	Lmna	Alv Macro C2
7.26094e-13	-0.398764	0.476	0.742	1.73108e-08	Kctd12b	Alv Macro C2
4.20933e-13	-0.401231	0.424	0.685	1.00355e-08	Plscr1	Alv Macro C2
1.39354e-19	-0.402098	0.089	0.386	3.32235e-15	Sema3e	Alv Macro C2
2.20775e-17	-0.40417	0.673	0.926	5.26349e-13	Lilra5	Alv Macro C2
1.16065e-13	-0.406562	0.719	0.906	2.7671e-09	Comt	Alv Macro C2
3.1489e-13	-0.408922	0.843	0.96	7.50729e-09	Ptpn12	Alv Macro C2
6.38347e-18	-0.409568	0.854	0.99	1.52188e-13	Hnrnpf	Alv Macro C2
7.42125e-13	-0.411386	0.684	0.899	1.7693e-08	Furin	Alv Macro C2
4.5944e-15	-0.413577	0.643	0.889	1.09535e-10	Itpripl2	Alv Macro C2
9.69692e-16	-0.414184	0.749	0.946	2.31184e-11	Arhgap30	Alv Macro C2
1.29762e-14	-0.415083	0.524	0.789	3.09367e-10	Pqlc1	Alv Macro C2
7.79641e-18	-0.415882	0.832	0.987	1.85874e-13	Arhgdib	Alv Macro C2
5.20734e-12	-0.416059	0.751	0.913	1.24148e-07	Clic4	Alv Macro C2
4.34435e-17	-0.416508	0.886	0.973	1.03574e-12	Cap1	Alv Macro C2
6.2268e-25	-0.417123	0.973	1	1.48453e-20	Hsp90ab1	Alv Macro C2
6.69344e-14	-0.420675	0.678	0.903	1.59578e-09	Nabp1	Alv Macro C2
3.47579e-16	-0.422326	0.654	0.889	8.28662e-12	Anp32a	Alv Macro C2
4.50744e-18	-0.423101	0.768	0.97	1.07462e-13	Axl	Alv Macro C2
4.69739e-13	-0.424982	0.905	0.983	1.1199e-08	Tagln2	Alv Macro C2
2.07018e-13	-0.428588	0.178	0.446	4.93552e-09	Cox6b2	Alv Macro C2
8.78754e-19	-0.430811	0.903	0.99	2.09504e-14	Reep5	Alv Macro C2
1.88984e-17	-0.433398	0.759	0.956	4.50556e-13	Pgd	Alv Macro C2
2.32987e-17	-0.434131	0.765	0.95	5.55463e-13	Akr1b3	Alv Macro C2
5.17348e-20	-0.437116	0.992	1	1.23341e-15	Actg1	Alv Macro C2
1.16511e-16	-0.437578	0.557	0.846	2.77775e-12	Gmfg	Alv Macro C2
2.67184e-14	-0.438531	0.446	0.685	6.36993e-10	Ubash3b	Alv Macro C2
1.49797e-17	-0.443502	0.843	0.977	3.57131e-13	Aprt	Alv Macro C2
5.48992e-20	-0.445362	0.924	1	1.30885e-15	Cebpb	Alv Macro C2
1.04874e-19	-0.448258	0.643	0.916	2.5003e-15	Pygl	Alv Macro C2
2.91494e-12	-0.448731	0.332	0.557	6.94952e-08	Slc5a3	Alv Macro C2
2.53076e-16	-0.449369	0.805	0.96	6.03359e-12	Cd302	Alv Macro C2
7.60341e-15	-0.449604	0.692	0.906	1.81273e-10	Serpinb6a	Alv Macro C2
6.77746e-17	-0.452725	0.873	0.987	1.61581e-12	Dstn	Alv Macro C2
5.20195e-22	-0.452809	0.727	0.963	1.2402e-17	Rassf4	Alv Macro C2
1.85759e-14	-0.452949	0.443	0.732	4.42868e-10	Adcy3	Alv Macro C2
2.28499e-20	-0.45766	0.759	0.966	5.44764e-16	Xbp1	Alv Macro C2
3.29065e-19	-0.458825	0.343	0.691	7.84525e-15	Siglecf	Alv Macro C2
3.41049e-18	-0.459555	0.549	0.859	8.13094e-14	Ms4a8a	Alv Macro C2
4.87698e-15	-0.460715	0.638	0.883	1.16272e-10	Klhdc4	Alv Macro C2
7.25127e-18	-0.4624	0.87	0.993	1.72878e-13	Hsp90aa1	Alv Macro C2
2.69308e-17	-0.464029	0.77	0.963	6.42057e-13	Cdk2ap2	Alv Macro C2
1.81963e-17	-0.466349	0.784	0.95	4.33817e-13	Pnpla8	Alv Macro C2
2.23515e-13	-0.467089	0.327	0.601	5.32882e-09	Angptl4	Alv Macro C2
5.43787e-25	-0.470292	0.927	0.993	1.29644e-20	Cdc42	Alv Macro C2
1.29061e-21	-0.470682	0.349	0.725	3.07695e-17	Pilra	Alv Macro C2
4.87793e-14	-0.470848	0.384	0.658	1.16295e-09	Klf7	Alv Macro C2
7.99913e-16	-0.472447	0.486	0.755	1.90707e-11	Zyx	Alv Macro C2
4.21499e-25	-0.474163	0.995	1	1.00489e-20	Actb	Alv Macro C2
4.67751e-16	-0.482622	0.743	0.933	1.11517e-11	Glul	Alv Macro C2
7.51487e-18	-0.484471	0.359	0.671	1.79162e-13	Lfng	Alv Macro C2
2.4157e-20	-0.490956	0.735	0.946	5.75926e-16	Vasp	Alv Macro C2
1.24256e-07	-0.494581	0.508	0.661	0.00296239	Chka	Alv Macro C2
1.54972e-15	-0.494641	0.67	0.879	3.6947e-11	Evl	Alv Macro C2
8.76642e-09	-0.497521	0.049	0.191	0.000209	Apoc1	Alv Macro C2
4.32644e-17	-0.498459	0.608	0.856	1.03147e-12	Nrip1	Alv Macro C2
3.04065e-21	-0.49964	0.424	0.782	7.24922e-17	Phlda1	Alv Macro C2
2.55883e-22	-0.500025	0.668	0.94	6.1005e-18	Unc119	Alv Macro C2
1.62906e-20	-0.500781	0.322	0.671	3.88385e-16	Hck	Alv Macro C2
2.6706e-21	-0.505635	0.651	0.913	6.36698e-17	Itgal	Alv Macro C2
4.18156e-20	-0.512774	0.905	0.997	9.96925e-16	Cd44	Alv Macro C2
6.6537e-17	-0.51419	0.646	0.879	1.58631e-12	Frmd4a	Alv Macro C2
3.1854e-24	-0.517493	0.941	1	7.59432e-20	Anxa2	Alv Macro C2
2.51129e-24	-0.518369	0.816	0.997	5.98717e-20	Lsp1	Alv Macro C2
1.26664e-16	-0.521284	0.373	0.685	3.0198e-12	Serpinb1a	Alv Macro C2
2.92844e-22	-0.521552	0.541	0.872	6.98169e-18	Ramp1	Alv Macro C2
2.14807e-19	-0.52199	0.832	0.977	5.12121e-15	Alox5ap	Alv Macro C2
9.92932e-29	-0.525942	1	1	2.36725e-24	Tmsb4x	Alv Macro C2
4.65284e-25	-0.52595	0.216	0.614	1.10928e-20	Fpr1	Alv Macro C2
4.57206e-22	-0.529219	0.865	0.99	1.09003e-17	Trf	Alv Macro C2
4.61497e-20	-0.529699	0.735	0.936	1.10026e-15	Ndufa4	Alv Macro C2
1.76549e-19	-0.531978	0.876	0.983	4.2091e-15	Cd164	Alv Macro C2
2.2213e-27	-0.534204	0.897	0.993	5.29579e-23	Taldo1	Alv Macro C2
1.00722e-16	-0.537782	0.719	0.909	2.40132e-12	Myadm	Alv Macro C2
1.41396e-08	-0.539551	0.781	0.856	0.000337101	Pira2	Alv Macro C2
1.11237e-33	-0.539618	0.103	0.53	2.65201e-29	Vstm2a	Alv Macro C2
6.6035e-22	-0.545564	0.808	0.977	1.57434e-17	Tcf7l2	Alv Macro C2
5.02444e-27	-0.554391	0.8	0.987	1.19788e-22	Ptbp3	Alv Macro C2
2.44751e-14	-0.563252	0.365	0.664	5.8351e-10	Tgfbi	Alv Macro C2
6.22042e-22	-0.56355	0.584	0.886	1.48301e-17	H2-DMa	Alv Macro C2
1.32515e-09	-0.566704	0.495	0.691	3.15929e-05	Plk3	Alv Macro C2
4.67304e-23	-0.569401	0.776	0.97	1.1141e-18	Ncoa4	Alv Macro C2
6.40623e-29	-0.572128	0.716	0.99	1.52731e-24	Plet1	Alv Macro C2
4.02386e-23	-0.576678	0.803	0.97	9.59328e-19	Selenop	Alv Macro C2
6.10637e-27	-0.57972	0.814	0.973	1.45582e-22	Spi1	Alv Macro C2
2.70103e-24	-0.583128	0.795	0.977	6.43953e-20	Sept9	Alv Macro C2
1.09802e-12	-0.583779	0.262	0.54	2.61778e-08	Car4	Alv Macro C2
2.46058e-24	-0.593631	0.654	0.926	5.86627e-20	Stk17b	Alv Macro C2
4.53916e-32	-0.610405	0.203	0.654	1.08218e-27	Epcam	Alv Macro C2
5.79437e-26	-0.611281	0.649	0.919	1.38144e-21	Lima1	Alv Macro C2
1.94892e-08	-0.611818	0.373	0.581	0.000464643	Krt79	Alv Macro C2
9.90668e-30	-0.615255	0.5	0.899	2.36185e-25	Fpr2	Alv Macro C2
4.56151e-23	-0.616031	0.492	0.799	1.08751e-18	Dhrs7b	Alv Macro C2
1.50576e-24	-0.6186	0.559	0.859	3.58988e-20	Rassf5	Alv Macro C2
4.95601e-16	-0.625282	0.884	0.987	1.18156e-11	Sgk1	Alv Macro C2
6.73278e-27	-0.627507	0.838	0.983	1.60516e-22	Adipor2	Alv Macro C2
1.47199e-33	-0.627998	0.211	0.674	3.50937e-29	C5ar1	Alv Macro C2
2.06447e-10	-0.62965	0.446	0.534	4.9219e-06	Zc3h12a	Alv Macro C2
7.90466e-11	-0.630066	0.289	0.523	1.88455e-06	Tppp3	Alv Macro C2
6.84059e-26	-0.635692	0.827	0.987	1.63086e-21	Lmo4	Alv Macro C2
1.23302e-25	-0.64494	0.654	0.946	2.93964e-21	Ltc4s	Alv Macro C2
1.36618e-31	-0.647672	0.684	0.963	3.25712e-27	Fam129a	Alv Macro C2
6.09659e-29	-0.648566	0.37	0.785	1.45349e-24	F11r	Alv Macro C2
8.55034e-25	-0.65481	0.408	0.785	2.03849e-20	Acaa1b	Alv Macro C2
2.61343e-33	-0.655147	0.7	0.98	6.23068e-29	Il18	Alv Macro C2
1.40136e-26	-0.678452	0.716	0.953	3.34098e-22	Sftpc	Alv Macro C2
4.58072e-20	-0.679002	0.673	0.876	1.09209e-15	Bhlhe40	Alv Macro C2
2.77509e-30	-0.68509	0.697	0.96	6.61609e-26	Coro1a	Alv Macro C2
2.00264e-25	-0.688648	0.835	0.983	4.77449e-21	Txnip	Alv Macro C2
3.72357e-27	-0.692224	0.716	0.966	8.87737e-23	Clec4n	Alv Macro C2
2.84206e-21	-0.695503	0.43	0.765	6.77574e-17	Gadd45g	Alv Macro C2
3.64805e-31	-0.696754	0.786	0.966	8.69731e-27	Hebp1	Alv Macro C2
1.05643e-27	-0.701415	0.427	0.785	2.51863e-23	Rara	Alv Macro C2
2.66719e-25	-0.706823	0.765	0.963	6.35885e-21	Tsc22d3	Alv Macro C2
2.56001e-31	-0.714516	0.973	1	6.10332e-27	Cybb	Alv Macro C2
4.27067e-25	-0.740313	0.624	0.923	1.01817e-20	Net1	Alv Macro C2
9.77329e-17	-0.743084	0.673	0.883	2.33005e-12	Tlr2	Alv Macro C2
1.22e-22	-0.748001	0.624	0.859	2.90859e-18	Lpin1	Alv Macro C2
1.32076e-52	-0.757868	0.965	1	3.14882e-48	Hspa8	Alv Macro C2
1.16644e-15	-0.782659	0.854	0.96	2.7809e-11	Slpi	Alv Macro C2
2.30332e-38	-0.794878	0.751	0.973	5.49136e-34	Ezr	Alv Macro C2
7.08274e-38	-0.798994	0.735	0.963	1.6886e-33	Fcgrt	Alv Macro C2
4.41499e-30	-0.805738	0.776	0.987	1.05258e-25	Ear2	Alv Macro C2
7.56472e-43	-0.817993	0.624	0.977	1.8035e-38	Cd2	Alv Macro C2
1.15867e-40	-0.841459	0.316	0.826	2.76238e-36	Krt19	Alv Macro C2
2.60898e-34	-0.844316	0.897	0.99	6.22006e-30	Abcg1	Alv Macro C2
2.73017e-21	-0.883197	0.586	0.866	6.509e-17	Dusp5	Alv Macro C2
9.66807e-34	-0.912196	0.292	0.762	2.30497e-29	Fabp1	Alv Macro C2
8.31686e-18	-0.935258	0.559	0.815	1.98282e-13	Serpine1	Alv Macro C2
9.19368e-49	-0.939317	0.27	0.819	2.19187e-44	Flt1	Alv Macro C2
1.97678e-32	-0.945358	0.543	0.916	4.71285e-28	Ccnd2	Alv Macro C2
7.71773e-40	-0.979584	0.781	0.99	1.83998e-35	Lpl	Alv Macro C2
5.56515e-66	-1.19702	0.265	0.886	1.32679e-61	Cidec	Alv Macro C2
1.38033e-50	-1.35428	0.443	0.926	3.29084e-46	Ear1	Alv Macro C2
1.68548e-161	3.47629	0.972	0.405	4.01836e-157	Igkc	Alv Macro C3
1.52158e-93	2.29371	0.702	0	3.62761e-89	Ighg1	Alv Macro C3
2.92754e-77	2.23585	0.794	0.191	6.97954e-73	Igha	Alv Macro C3
7.89895e-23	1.74691	0.504	0.228	1.88319e-18	Fn1	Alv Macro C3
7.53955e-46	1.44613	0.587	0.108	1.7975e-41	Ighm	Alv Macro C3
1.77687e-51	1.30878	0.579	0.074	4.23624e-47	Jchain	Alv Macro C3
4.56192e-07	0.830972	0.444	0.345	0.0108761	Atp6v0c	Alv Macro C3
9.82131e-22	0.792833	0.345	0.45	2.3415e-17	Gadd45b	Alv Macro C3
2.22821e-08	0.792534	0.409	0.365	0.000531227	Nme2	Alv Macro C3
5.24697e-17	0.724857	0.409	0.222	1.25093e-12	Clec2d	Alv Macro C3
1.31795e-28	0.692078	0.821	0.883	3.14211e-24	Srrm2	Alv Macro C3
2.51573e-24	0.684552	0.841	0.934	5.99774e-20	mt-Nd5	Alv Macro C3
2.94202e-09	0.663598	0.345	0.291	7.01408e-05	Tnfsf13	Alv Macro C3
4.07989e-07	0.661359	0.496	0.336	0.00972686	Cd63	Alv Macro C3
3.7478e-10	0.628758	0.56	0.567	8.93513e-06	Pik3ap1	Alv Macro C3
3.39262e-15	0.606216	0.397	0.524	8.08835e-11	Fabp5	Alv Macro C3
7.46992e-15	0.585666	0.563	0.556	1.7809e-10	Ccnl2	Alv Macro C3
5.66012e-30	0.584098	0.909	0.997	1.34943e-25	Scgb1a1	Alv Macro C3
1.21624e-14	0.558319	0.746	0.86	2.89964e-10	S100a1	Alv Macro C3
1.43071e-10	0.552423	0.746	0.88	3.41096e-06	Junb	Alv Macro C3
3.69996e-12	0.545686	0.794	0.906	8.82107e-08	Rpl13a	Alv Macro C3
3.02599e-16	0.540368	0.492	0.661	7.21427e-12	Cdkn1a	Alv Macro C3
2.59021e-17	0.527788	0.702	0.761	6.17532e-13	Snrnp70	Alv Macro C3
3.24646e-09	0.526772	0.187	0.04	7.73988e-05	Cd93	Alv Macro C3
1.53798e-08	0.523278	0.488	0.527	0.00036667	Kdm6b	Alv Macro C3
8.87738e-09	0.498805	1	1	0.000211646	Ftl1	Alv Macro C3
1.66801e-17	0.490295	0.738	0.883	3.97671e-13	Lgmn	Alv Macro C3
4.89924e-08	0.487169	0.992	0.997	0.00116803	mt-Cytb	Alv Macro C3
2.81613e-09	0.481041	0.194	0.117	6.71393e-05	Vps37b	Alv Macro C3
2.19916e-12	0.480691	0.857	0.892	5.24301e-08	Chd4	Alv Macro C3
9.81305e-11	0.473371	0.413	0.516	2.33953e-06	Tgif1	Alv Macro C3
1.35396e-15	0.464497	0.548	0.718	3.22798e-11	Npepps	Alv Macro C3
2.49204e-13	0.460231	0.71	0.744	5.94126e-09	Abcc5	Alv Macro C3
1.16905e-17	0.45576	0.837	0.946	2.78712e-13	Ankrd11	Alv Macro C3
5.17933e-07	0.448611	0.333	0.362	0.012348	Ccl9	Alv Macro C3
6.93807e-10	0.443304	0.964	0.991	1.65411e-05	mt-Nd2	Alv Macro C3
5.14578e-07	0.443034	0.48	0.359	0.0122681	Lilrb4a	Alv Macro C3
7.5243e-10	0.440609	0.333	0.385	1.79387e-05	Coq10b	Alv Macro C3
1.11893e-13	0.437429	0.563	0.59	2.66765e-09	Prpf4b	Alv Macro C3
1.17542e-13	0.435106	0.774	0.877	2.80232e-09	Spag9	Alv Macro C3
2.17883e-08	0.429072	0.992	0.994	0.000519455	mt-Nd4	Alv Macro C3
1.18392e-06	0.420049	0.996	0.997	0.0282259	mt-Atp6	Alv Macro C3
2.69978e-14	0.418114	0.833	0.92	6.43654e-10	Son	Alv Macro C3
3.44584e-15	0.414364	0.861	0.96	8.21523e-11	Cytip	Alv Macro C3
6.49358e-12	0.405442	0.31	0.41	1.54814e-07	Ppp1r15a	Alv Macro C3
1.7107e-12	0.399492	0.694	0.781	4.07848e-08	Csf2ra	Alv Macro C3
3.06981e-07	0.397283	0.313	0.242	0.00731873	Fcgr2b	Alv Macro C3
1.27377e-17	0.395777	0.683	0.809	3.0368e-13	Dync1h1	Alv Macro C3
3.59235e-09	0.387065	0.429	0.396	8.56453e-05	AC149090.1	Alv Macro C3
3.57757e-11	0.380929	0.429	0.55	8.52929e-07	Srgn	Alv Macro C3
2.38504e-08	0.377308	0.448	0.499	0.000568616	BC004004	Alv Macro C3
3.91839e-14	0.372685	0.833	0.949	9.34183e-10	H2-K1	Alv Macro C3
1.17459e-16	0.367949	0.853	0.972	2.80033e-12	Myh9	Alv Macro C3
2.62209e-09	0.366844	0.528	0.638	6.25133e-05	Slc3a2	Alv Macro C3
3.45893e-15	0.366467	0.159	0.003	8.24643e-11	Ighg2b	Alv Macro C3
6.63291e-12	0.364567	0.591	0.707	1.58135e-07	Fosl2	Alv Macro C3
4.83221e-13	0.364271	0.917	0.983	1.15205e-08	Mpeg1	Alv Macro C3
1.76396e-06	0.361499	0.333	0.316	0.0420546	Zfp871	Alv Macro C3
2.42153e-12	0.354485	0.508	0.613	5.77316e-08	Bod1l	Alv Macro C3
1.04385e-13	0.349625	0.508	0.655	2.48864e-09	Ctsl	Alv Macro C3
6.14089e-16	0.347747	0.722	0.863	1.46405e-11	Hnrnph1	Alv Macro C3
1.53134e-06	0.346043	0.298	0.365	0.0365086	Setd7	Alv Macro C3
3.54888e-10	0.345636	0.429	0.53	8.46088e-06	Fam117b	Alv Macro C3
4.20546e-16	0.344677	0.853	0.98	1.00262e-11	Dst	Alv Macro C3
1.17851e-17	0.344051	0.655	0.809	2.80968e-13	Slk	Alv Macro C3
2.74407e-09	0.339533	0.671	0.735	6.54215e-05	Git2	Alv Macro C3
1.0374e-12	0.338458	0.468	0.632	2.47326e-08	Pim1	Alv Macro C3
7.86757e-09	0.338223	0.369	0.439	0.000187571	Plcb2	Alv Macro C3
3.07583e-13	0.33768	0.742	0.88	7.33308e-09	Ccdc88a	Alv Macro C3
6.92499e-12	0.336863	0.496	0.61	1.65099e-07	Sdc3	Alv Macro C3
1.28116e-06	0.335754	0.246	0.259	0.030544	Rnf217	Alv Macro C3
2.02714e-07	0.334007	0.948	0.997	0.0048329	Zfp36l2	Alv Macro C3
1.6228e-08	0.333207	0.631	0.721	0.000386891	Cyth3	Alv Macro C3
3.49245e-13	0.332442	0.623	0.744	8.32634e-09	Vat1	Alv Macro C3
5.35597e-12	0.330505	0.591	0.721	1.27692e-07	Cd81	Alv Macro C3
3.11552e-15	0.329261	0.337	0.467	7.4277e-11	Fosb	Alv Macro C3
1.21167e-06	0.328445	0.409	0.396	0.0288875	Pura	Alv Macro C3
1.2814e-06	0.327742	0.433	0.484	0.0305498	Cyth1	Alv Macro C3
2.36914e-11	0.325754	0.532	0.595	5.64827e-07	Fkbp5	Alv Macro C3
8.98905e-18	0.323463	0.651	0.806	2.14308e-13	Clec4a3	Alv Macro C3
7.8548e-09	0.323307	0.913	0.983	0.000187266	Txn1	Alv Macro C3
4.31138e-10	0.322682	0.516	0.598	1.02788e-05	Pcf11	Alv Macro C3
3.60858e-11	0.322223	0.385	0.481	8.60322e-07	Pnisr	Alv Macro C3
3.03887e-08	0.320077	0.571	0.621	0.000724497	Huwe1	Alv Macro C3
2.04193e-08	0.315893	0.532	0.581	0.000486816	Safb2	Alv Macro C3
1.65083e-07	0.314457	0.496	0.51	0.00393575	P2ry14	Alv Macro C3
5.15029e-11	0.313893	0.46	0.55	1.22788e-06	Atp2a2	Alv Macro C3
6.65535e-07	0.313726	0.472	0.558	0.015867	Tra2a	Alv Macro C3
2.16271e-07	0.313714	0.329	0.376	0.00515612	Gde1	Alv Macro C3
1.94056e-13	0.313326	0.5	0.632	4.6265e-09	Chd2	Alv Macro C3
5.21217e-07	0.312006	0.456	0.484	0.0124263	Ccdc50	Alv Macro C3
3.8339e-08	0.311685	0.23	0.268	0.00091404	Hopx	Alv Macro C3
3.53627e-13	0.311554	0.548	0.655	8.43082e-09	Acp5	Alv Macro C3
3.87051e-10	0.309913	0.389	0.476	9.22769e-06	Stk11	Alv Macro C3
1.46725e-11	0.308914	0.369	0.496	3.49806e-07	Lhfpl2	Alv Macro C3
1.56347e-10	0.3068	0.345	0.382	3.72746e-06	Chd3	Alv Macro C3
4.94777e-15	0.30614	0.675	0.812	1.1796e-10	Svil	Alv Macro C3
6.40687e-11	0.305789	0.437	0.573	1.52746e-06	Rel	Alv Macro C3
1.97233e-09	0.305609	0.405	0.479	4.70222e-05	Tmem259	Alv Macro C3
3.34162e-08	0.301596	0.516	0.59	0.000796674	Syne2	Alv Macro C3
1.81691e-14	0.301476	0.563	0.738	4.3317e-10	Syne1	Alv Macro C3
3.04482e-16	0.299346	0.563	0.704	7.25915e-12	Numa1	Alv Macro C3
1.57519e-20	0.297495	0.571	0.815	3.75542e-16	Tob1	Alv Macro C3
3.97769e-11	0.296633	0.567	0.661	9.4832e-07	Stk38	Alv Macro C3
1.27732e-09	0.296102	0.48	0.547	3.04527e-05	Plxnd1	Alv Macro C3
1.41058e-14	0.293098	0.778	0.929	3.36296e-10	Gm10260	Alv Macro C3
7.39937e-10	0.29284	0.429	0.476	1.76408e-05	Sfi1	Alv Macro C3
3.07899e-08	0.292787	0.468	0.55	0.000734063	Pi4k2a	Alv Macro C3
8.61816e-11	0.292339	0.583	0.704	2.05465e-06	Arhgef2	Alv Macro C3
4.06847e-07	0.290385	0.583	0.578	0.00969965	Uba52	Alv Macro C3
1.56623e-13	0.289357	0.722	0.886	3.73405e-09	Ctnnb1	Alv Macro C3
9.38436e-09	0.289088	0.56	0.675	0.000223733	Celf1	Alv Macro C3
2.34525e-09	0.288124	0.532	0.618	5.59131e-05	Cep350	Alv Macro C3
6.60428e-09	0.285228	0.615	0.704	0.000157453	Ddx17	Alv Macro C3
1.493e-15	0.284796	0.56	0.692	3.55947e-11	Nln	Alv Macro C3
5.62723e-07	0.281164	0.401	0.476	0.0134159	Slc39a10	Alv Macro C3
1.47273e-06	0.281004	0.5	0.53	0.0351113	Ccdc80	Alv Macro C3
1.34636e-06	0.27969	0.397	0.41	0.0320985	Scamp3	Alv Macro C3
3.62289e-07	0.279421	0.333	0.359	0.00863733	Chd6	Alv Macro C3
1.04493e-15	0.279335	0.865	0.977	2.49121e-11	AU020206	Alv Macro C3
1.86576e-08	0.277903	0.321	0.41	0.000444817	Ebpl	Alv Macro C3
8.87207e-09	0.277398	0.413	0.55	0.000211519	Sptssa	Alv Macro C3
1.15119e-06	0.277237	0.282	0.316	0.0274454	Dazap1	Alv Macro C3
3.29807e-07	0.275972	0.389	0.496	0.00786293	Pde4b	Alv Macro C3
1.98351e-07	0.275213	0.325	0.37	0.00472888	Ell2	Alv Macro C3
1.50777e-14	0.273609	0.742	0.883	3.59468e-10	Macf1	Alv Macro C3
1.50735e-07	0.273164	0.46	0.538	0.00359367	Cdipt	Alv Macro C3
2.74422e-10	0.272478	0.679	0.769	6.54249e-06	Dock2	Alv Macro C3
7.2941e-11	0.271519	0.5	0.63	1.73899e-06	Txnrd1	Alv Macro C3
6.93805e-10	0.271066	0.528	0.652	1.6541e-05	Cpeb4	Alv Macro C3
1.32931e-10	0.269293	0.409	0.533	3.16921e-06	Ptprj	Alv Macro C3
1.70868e-10	0.268131	0.667	0.775	4.07366e-06	Myof	Alv Macro C3
1.20312e-11	0.26777	0.548	0.726	2.86835e-07	Irf8	Alv Macro C3
6.02486e-10	0.267467	0.627	0.758	1.43639e-05	Nfkb1	Alv Macro C3
1.71642e-06	0.265697	0.123	0.023	0.0409212	Iglc2	Alv Macro C3
9.04905e-18	0.264296	0.881	0.994	2.15738e-13	Ptprc	Alv Macro C3
8.95521e-12	0.263936	0.639	0.761	2.13501e-07	Clk1	Alv Macro C3
2.02956e-07	0.263259	0.421	0.519	0.00483867	Eepd1	Alv Macro C3
2.21002e-15	0.261964	0.853	0.972	5.26891e-11	Akap13	Alv Macro C3
2.51881e-14	0.261682	0.667	0.812	6.00509e-10	Unc93b1	Alv Macro C3
2.87903e-10	0.261519	0.437	0.547	6.8639e-06	Csnk1d	Alv Macro C3
3.25103e-12	0.259739	0.329	0.444	7.75078e-08	Stxbp3	Alv Macro C3
2.17866e-12	0.259015	0.48	0.624	5.19414e-08	Zc3h7a	Alv Macro C3
2.47426e-16	0.258931	0.54	0.744	5.89889e-12	Ugcg	Alv Macro C3
5.23066e-09	0.258513	0.333	0.433	0.000124704	Max	Alv Macro C3
2.02473e-07	0.258447	0.873	0.96	0.00482715	Zeb2	Alv Macro C3
1.5421e-11	0.258307	0.5	0.658	3.67653e-07	Tiparp	Alv Macro C3
3.22124e-07	0.257491	0.433	0.49	0.00767977	Tial1	Alv Macro C3
3.75695e-12	0.257378	0.421	0.55	8.95694e-08	Cflar	Alv Macro C3
3.16611e-09	0.256618	0.798	0.906	7.54832e-05	Calm2	Alv Macro C3
1.45048e-08	0.256611	0.198	0.228	0.000345808	Pxn	Alv Macro C3
1.50791e-12	0.256541	0.496	0.667	3.59501e-08	Nadk	Alv Macro C3
5.36602e-08	0.256239	0.107	0.009	0.00127931	Iglc1	Alv Macro C3
1.54442e-11	0.255202	0.548	0.658	3.68205e-07	Sltm	Alv Macro C3
6.83311e-09	0.255117	0.516	0.615	0.000162908	Sh3tc1	Alv Macro C3
3.65429e-08	0.254802	0.353	0.41	0.000871218	Trim44	Alv Macro C3
1.05024e-14	0.25472	0.532	0.726	2.50388e-10	Ifrd1	Alv Macro C3
1.59696e-10	0.254662	0.675	0.792	3.80731e-06	Dock8	Alv Macro C3
1.07807e-08	0.252246	0.456	0.533	0.000257022	Clk4	Alv Macro C3
1.13042e-07	0.252076	0.556	0.667	0.00269505	Ier2	Alv Macro C3
5.29326e-09	0.250777	0.444	0.544	0.000126197	Zdhhc20	Alv Macro C3
1.38988e-08	0.249214	0.341	0.39	0.000331362	Trrap	Alv Macro C3
6.01544e-11	0.249016	0.488	0.621	1.43414e-06	Rnf111	Alv Macro C3
2.35605e-14	0.248661	0.706	0.863	5.61707e-10	Tpm3	Alv Macro C3
1.56668e-08	0.248624	0.472	0.57	0.000373513	Herc1	Alv Macro C3
8.37375e-13	0.248428	0.413	0.598	1.99639e-08	Tgm2	Alv Macro C3
4.32441e-07	0.248402	0.274	0.222	0.0103098	Hist1h1e	Alv Macro C3
1.06516e-09	0.246161	0.536	0.607	2.53944e-05	Sptan1	Alv Macro C3
1.77028e-07	0.245752	0.417	0.487	0.00422053	Parp4	Alv Macro C3
8.97374e-12	0.245745	0.603	0.746	2.13943e-07	Tbc1d9	Alv Macro C3
4.37022e-13	0.24492	0.782	0.917	1.0419e-08	Sfpq	Alv Macro C3
7.09205e-07	0.244659	0.341	0.413	0.0169081	Lilr4b	Alv Macro C3
8.70812e-10	0.241892	0.659	0.829	2.0761e-05	Pomp	Alv Macro C3
3.76624e-09	0.241802	0.786	0.906	8.97909e-05	Ahnak	Alv Macro C3
4.36798e-10	0.241427	0.393	0.524	1.04137e-05	Nfil3	Alv Macro C3
2.47779e-12	0.241105	0.571	0.715	5.9073e-08	Plec	Alv Macro C3
8.78569e-08	0.241002	0.532	0.621	0.0020946	Atp13a2	Alv Macro C3
4.90738e-07	0.240619	0.282	0.362	0.0116997	Pde3b	Alv Macro C3
1.58308e-14	0.239385	0.365	0.513	3.77423e-10	Tmbim4	Alv Macro C3
1.18994e-14	0.23909	0.687	0.863	2.83693e-10	Sh3bgrl3	Alv Macro C3
6.86321e-13	0.238879	0.774	0.915	1.63626e-08	Sf3b1	Alv Macro C3
6.42423e-09	0.237744	0.794	0.923	0.00015316	Slpi	Alv Macro C3
1.08171e-08	0.2376	0.575	0.712	0.00025789	Smap2	Alv Macro C3
8.33516e-09	0.237266	0.69	0.803	0.000198719	Cd300lf	Alv Macro C3
7.70263e-08	0.236806	0.246	0.345	0.00183638	Mxd1	Alv Macro C3
1.1858e-07	0.236407	0.337	0.387	0.00282708	Otud5	Alv Macro C3
9.78092e-08	0.23597	0.544	0.632	0.00233187	Nfe2l1	Alv Macro C3
5.05346e-07	0.235205	0.452	0.564	0.012048	Rbm6	Alv Macro C3
2.07284e-10	0.23427	0.611	0.801	4.94187e-06	Ctsk	Alv Macro C3
3.19814e-07	0.233992	0.448	0.573	0.00762469	Map2k3	Alv Macro C3
1.58635e-09	0.233866	0.865	0.952	3.78201e-05	Sat1	Alv Macro C3
2.33533e-07	0.233643	0.421	0.479	0.00556765	Ep400	Alv Macro C3
1.01446e-15	0.231715	0.536	0.695	2.41858e-11	Ewsr1	Alv Macro C3
2.31017e-09	0.231409	0.667	0.775	5.50769e-05	Metap2	Alv Macro C3
2.31173e-09	0.231035	0.595	0.721	5.51139e-05	Fnbp1	Alv Macro C3
4.43745e-11	0.230928	0.655	0.815	1.05793e-06	Riok3	Alv Macro C3
3.28061e-08	0.230922	0.472	0.547	0.000782131	Ik	Alv Macro C3
1.66459e-09	0.229874	0.552	0.698	3.96856e-05	Cdc37	Alv Macro C3
1.35088e-06	0.229569	0.373	0.41	0.0322064	Gm47283	Alv Macro C3
2.00599e-10	0.229345	0.575	0.698	4.78248e-06	Tpm4	Alv Macro C3
9.12405e-09	0.227645	0.675	0.783	0.000217526	Cenpb	Alv Macro C3
1.2791e-06	0.226154	0.611	0.701	0.0304949	Usp8	Alv Macro C3
2.34053e-08	0.224764	0.683	0.815	0.000558006	Srsf5	Alv Macro C3
4.79768e-09	0.223458	0.206	0.316	0.000114381	Dgat1	Alv Macro C3
7.40633e-07	0.223027	0.437	0.499	0.0176574	Luzp1	Alv Macro C3
1.52327e-07	0.222736	0.218	0.274	0.00363162	Zfyve26	Alv Macro C3
5.60423e-09	0.222332	0.786	0.909	0.00013361	F7	Alv Macro C3
1.80512e-07	0.222042	0.448	0.561	0.00430358	Atp6v1c1	Alv Macro C3
5.2183e-10	0.221355	0.56	0.712	1.2441e-05	Golga4	Alv Macro C3
2.64324e-09	0.221345	0.329	0.407	6.30174e-05	Homer1	Alv Macro C3
5.49334e-15	0.22061	0.333	0.496	1.30967e-10	Gorasp2	Alv Macro C3
9.65497e-12	0.219452	0.742	0.912	2.30184e-07	Fos	Alv Macro C3
1.70862e-13	0.219216	0.651	0.815	4.07353e-09	Sf3b2	Alv Macro C3
4.70967e-13	0.218481	0.687	0.835	1.12283e-08	Luc7l2	Alv Macro C3
3.46171e-08	0.218124	0.425	0.524	0.000825306	Nenf	Alv Macro C3
2.68019e-07	0.217298	0.544	0.652	0.00638984	Ubr5	Alv Macro C3
4.06991e-14	0.217296	0.516	0.675	9.70307e-10	Csnk1g2	Alv Macro C3
3.08684e-07	0.216088	0.349	0.444	0.00735935	Fmr1	Alv Macro C3
6.69102e-09	0.215024	0.377	0.481	0.000159521	N4bp2l2	Alv Macro C3
6.49625e-08	0.214786	0.389	0.45	0.00154877	Snx9	Alv Macro C3
1.1258e-12	0.213828	0.544	0.712	2.68403e-08	Baz2b	Alv Macro C3
6.07908e-09	0.213696	0.639	0.749	0.000144931	Nktr	Alv Macro C3
3.32939e-08	0.213037	0.909	0.983	0.000793759	H3f3a	Alv Macro C3
1.05694e-09	0.212459	0.496	0.63	2.51985e-05	Arhgef1	Alv Macro C3
6.19382e-16	0.212399	0.675	0.863	1.47667e-11	Gltp	Alv Macro C3
4.47322e-08	0.212314	0.575	0.689	0.00106646	Vps13c	Alv Macro C3
3.70612e-09	0.211961	0.575	0.695	8.83577e-05	Hectd1	Alv Macro C3
2.33725e-08	0.211894	0.488	0.578	0.000557225	Golgb1	Alv Macro C3
4.85048e-10	0.210996	0.631	0.766	1.1564e-05	Dnm2	Alv Macro C3
1.31263e-09	0.210391	0.544	0.701	3.12945e-05	Arl8b	Alv Macro C3
1.36477e-08	0.209631	0.54	0.65	0.000325376	Mxd4	Alv Macro C3
1.26156e-12	0.209235	0.774	0.915	3.0077e-08	Cd84	Alv Macro C3
8.95308e-07	0.207817	0.385	0.45	0.021345	Tex264	Alv Macro C3
7.12305e-07	0.207631	0.46	0.547	0.0169821	Rsbn1l	Alv Macro C3
1.68259e-10	0.207579	0.623	0.761	4.01147e-06	Prpf38b	Alv Macro C3
8.7117e-12	0.206349	0.464	0.65	2.07696e-07	Gpr137b	Alv Macro C3
3.30119e-11	0.205579	0.567	0.709	7.87038e-07	Dnase2a	Alv Macro C3
6.61631e-09	0.205429	0.373	0.45	0.00015774	Rftn1	Alv Macro C3
2.84313e-13	0.204854	0.452	0.61	6.7783e-09	U2surp	Alv Macro C3
4.96236e-10	0.204656	0.448	0.59	1.18308e-05	Fkbp8	Alv Macro C3
4.16395e-07	0.204645	0.575	0.67	0.00992727	Ly75	Alv Macro C3
4.19077e-07	0.204596	0.452	0.595	0.00999121	Ankhd1	Alv Macro C3
2.20167e-08	0.204211	0.333	0.39	0.0005249	Wwp2	Alv Macro C3
6.96188e-10	0.203639	0.738	0.846	1.65978e-05	Prrc2c	Alv Macro C3
4.27262e-11	0.203226	0.639	0.783	1.01864e-06	Acin1	Alv Macro C3
5.68012e-11	0.202867	0.552	0.692	1.3542e-06	Myo9b	Alv Macro C3
3.34698e-10	0.202643	0.651	0.798	7.97954e-06	Tln1	Alv Macro C3
6.23565e-11	0.202421	0.524	0.689	1.48664e-06	Gstm1	Alv Macro C3
6.35175e-09	0.20233	0.353	0.459	0.000151432	Ahctf1	Alv Macro C3
4.60456e-07	0.202313	0.413	0.533	0.0109777	R3hdm4	Alv Macro C3
2.38878e-08	0.202305	0.437	0.544	0.000569508	Vps13d	Alv Macro C3
3.94934e-09	0.201768	0.615	0.741	9.41561e-05	Taok3	Alv Macro C3
3.13717e-08	0.201663	0.278	0.373	0.000747933	Mical2	Alv Macro C3
2.18951e-12	0.201356	0.56	0.729	5.22001e-08	Krcc1	Alv Macro C3
1.45699e-08	0.201215	0.496	0.624	0.00034736	Rragc	Alv Macro C3
9.70773e-07	0.200828	0.361	0.444	0.0231442	Crlf3	Alv Macro C3
1.36312e-10	0.200319	0.306	0.453	3.2498e-06	Nans	Alv Macro C3
1.50388e-12	-0.200086	0.373	0.65	3.58539e-08	Map3k5	Alv Macro C3
1.41631e-21	-0.200231	0.651	0.949	3.37663e-17	B4galnt1	Alv Macro C3
7.644e-08	-0.200644	0.155	0.356	0.00182241	Zwint	Alv Macro C3
3.58683e-08	-0.200892	0.563	0.783	0.000855135	Wapl	Alv Macro C3
6.63988e-19	-0.201586	0.583	0.889	1.58301e-14	Pdlim1	Alv Macro C3
4.23461e-09	-0.201729	0.349	0.601	0.000100957	Mospd2	Alv Macro C3
1.03609e-09	-0.2018	0.175	0.399	2.47014e-05	Smim7	Alv Macro C3
7.78018e-17	-0.201889	0.841	1	1.85487e-12	Rhoa	Alv Macro C3
9.71795e-08	-0.203191	0.071	0.239	0.00231686	Bcl6	Alv Macro C3
1.79423e-10	-0.203559	0.365	0.624	4.27763e-06	Psmb7	Alv Macro C3
4.44337e-08	-0.203617	0.937	0.997	0.00105934	Tyrobp	Alv Macro C3
2.43481e-08	-0.203707	0.948	0.997	0.000580484	Rps5	Alv Macro C3
1.29635e-16	-0.203751	0.425	0.755	3.09062e-12	Tpi1	Alv Macro C3
7.2633e-08	-0.203988	0.333	0.556	0.00173164	Csk	Alv Macro C3
6.26942e-10	-0.204133	0.171	0.396	1.49469e-05	Thoc7	Alv Macro C3
8.63371e-18	-0.204274	0.107	0.37	2.05836e-13	Adgrl3	Alv Macro C3
5.11241e-12	-0.204363	0.317	0.598	1.21885e-07	Kpnb1	Alv Macro C3
1.05969e-10	-0.204399	0.472	0.735	2.5264e-06	Slamf9	Alv Macro C3
1.60934e-09	-0.204569	0.071	0.251	3.83682e-05	Gm19325	Alv Macro C3
3.9421e-15	-0.20467	0.337	0.647	9.39835e-11	Mydgf	Alv Macro C3
3.30436e-11	-0.20491	0.603	0.846	7.87792e-07	Ndufa6	Alv Macro C3
3.57224e-09	-0.205244	0.19	0.407	8.51659e-05	Lepr	Alv Macro C3
7.14817e-13	-0.205387	0.821	0.986	1.70419e-08	Atp5e	Alv Macro C3
1.10458e-17	-0.206201	0.381	0.701	2.63344e-13	Tmed3	Alv Macro C3
1.62614e-15	-0.206391	0.671	0.929	3.87689e-11	H2-DMa	Alv Macro C3
6.99428e-11	-0.206403	0.377	0.65	1.66751e-06	Egr2	Alv Macro C3
3.68192e-09	-0.206985	0.278	0.501	8.77806e-05	2410015M20Rik	Alv Macro C3
5.6918e-16	-0.207669	0.579	0.869	1.35698e-11	Atp5k	Alv Macro C3
2.86187e-10	-0.207954	0.294	0.547	6.82299e-06	Prr5l	Alv Macro C3
1.36552e-08	-0.208104	0.242	0.47	0.000325553	Atic	Alv Macro C3
1.7404e-11	-0.208511	0.718	0.929	4.14928e-07	Lmna	Alv Macro C3
1.61769e-10	-0.209235	0.246	0.493	3.85674e-06	Slu7	Alv Macro C3
9.38477e-13	-0.209596	0.623	0.877	2.23742e-08	Uqcr10	Alv Macro C3
9.09699e-11	-0.209604	0.389	0.655	2.16881e-06	Ccnd3	Alv Macro C3
1.04347e-09	-0.210744	0.627	0.852	2.48774e-05	Calm3	Alv Macro C3
3.4701e-08	-0.211328	0.373	0.598	0.000827307	Setd1b	Alv Macro C3
4.50689e-18	-0.211592	0.325	0.664	1.07449e-13	Adgre1	Alv Macro C3
2.08914e-15	-0.212005	0.587	0.872	4.98071e-11	Cct4	Alv Macro C3
3.30439e-17	-0.212218	0.595	0.889	7.878e-13	Chmp2a	Alv Macro C3
5.87733e-13	-0.212905	0.778	0.969	1.40122e-08	Selenop	Alv Macro C3
3.54089e-08	-0.213315	0.278	0.51	0.000844185	Commd8	Alv Macro C3
4.04004e-12	-0.213714	0.607	0.858	9.63186e-08	Cnbp	Alv Macro C3
1.37692e-09	-0.214041	0.091	0.288	3.28271e-05	Fbxl18	Alv Macro C3
1.35825e-10	-0.21441	0.278	0.538	3.23822e-06	Yipf3	Alv Macro C3
2.97895e-09	-0.214461	0.325	0.57	7.10212e-05	Eif3g	Alv Macro C3
2.89316e-13	-0.214484	0.726	0.946	6.89759e-09	Anp32b	Alv Macro C3
3.20015e-13	-0.214635	0.444	0.726	7.62949e-09	Cxcr4	Alv Macro C3
1.13281e-07	-0.21477	0.218	0.43	0.00270074	Spg21	Alv Macro C3
9.60137e-10	-0.21503	0.147	0.365	2.28906e-05	Acot1	Alv Macro C3
5.44057e-14	-0.215859	0.802	0.983	1.29709e-09	Uqcrh	Alv Macro C3
3.70875e-09	-0.21714	0.893	0.991	8.84202e-05	Rps17	Alv Macro C3
1.18368e-10	-0.217552	0.901	0.994	2.82201e-06	Rpl3	Alv Macro C3
8.30132e-09	-0.217854	0.206	0.427	0.000197912	Clec4b1	Alv Macro C3
2.26363e-10	-0.217959	0.397	0.658	5.39672e-06	Mfsd14b	Alv Macro C3
1.70796e-15	-0.218223	0.437	0.749	4.07195e-11	Pqlc1	Alv Macro C3
4.66004e-10	-0.218351	0.313	0.57	1.111e-05	Ubash3b	Alv Macro C3
2.23577e-13	-0.218527	0.571	0.849	5.33031e-09	Hspd1	Alv Macro C3
3.20658e-10	-0.218727	0.329	0.593	7.6448e-06	Slc25a11	Alv Macro C3
4.96714e-09	-0.219645	0.317	0.558	0.000118422	Rab32	Alv Macro C3
1.45574e-09	-0.21988	0.603	0.835	3.47063e-05	Lima1	Alv Macro C3
1.13617e-13	-0.219884	0.246	0.536	2.70874e-09	Mrpl36	Alv Macro C3
4.81891e-12	-0.220294	0.242	0.521	1.14888e-07	Sys1	Alv Macro C3
5.55169e-10	-0.220309	0.325	0.581	1.32358e-05	Rab8a	Alv Macro C3
4.17055e-09	-0.220498	0.23	0.464	9.943e-05	Blmh	Alv Macro C3
1.4664e-13	-0.220643	0.615	0.88	3.49604e-09	Anp32a	Alv Macro C3
3.42002e-14	-0.221316	0.587	0.863	8.15368e-10	Timm13	Alv Macro C3
1.78592e-13	-0.221367	0.655	0.906	4.25782e-09	Cd2	Alv Macro C3
1.97437e-10	-0.221448	0.821	0.974	4.7071e-06	Hnrnpf	Alv Macro C3
2.20217e-12	-0.22161	0.353	0.638	5.25018e-08	Orai1	Alv Macro C3
3.8525e-11	-0.22234	0.274	0.541	9.18476e-07	Hpf1	Alv Macro C3
6.67858e-08	-0.222357	0.937	0.997	0.00159224	Rps23	Alv Macro C3
2.04116e-10	-0.222371	0.841	0.983	4.86633e-06	Rps18	Alv Macro C3
1.25177e-07	-0.222408	0.952	0.997	0.00298434	Rplp0	Alv Macro C3
3.51916e-08	-0.222433	0.282	0.51	0.000839003	Atraid	Alv Macro C3
1.91209e-11	-0.2229	0.294	0.567	4.55861e-07	Angptl4	Alv Macro C3
4.78596e-11	-0.223188	0.19	0.436	1.14102e-06	Myo6	Alv Macro C3
1.60165e-08	-0.223795	0.151	0.348	0.00038185	Pla2g16	Alv Macro C3
5.75055e-14	-0.224777	0.433	0.735	1.37099e-09	Rbm8a	Alv Macro C3
6.45581e-10	-0.227309	0.996	1	1.53913e-05	Rplp1	Alv Macro C3
4.48977e-12	-0.22814	0.369	0.65	1.07041e-07	Pgk1	Alv Macro C3
9.65334e-09	-0.228345	0.381	0.624	0.000230145	Rsl1d1	Alv Macro C3
2.39401e-11	-0.22864	0.643	0.88	5.70755e-07	Mtss1	Alv Macro C3
5.57934e-11	-0.228716	0.409	0.672	1.33017e-06	Add1	Alv Macro C3
1.38901e-09	-0.22876	0.242	0.487	3.31153e-05	Hspa4l	Alv Macro C3
1.91052e-11	-0.229743	0.274	0.538	4.55487e-07	Perp	Alv Macro C3
1.37386e-10	-0.229749	0.536	0.786	3.27542e-06	Kctd12	Alv Macro C3
1.56743e-08	-0.230799	0.095	0.285	0.000373691	Patj	Alv Macro C3
1.60367e-15	-0.230921	0.833	0.994	3.82331e-11	Ptbp3	Alv Macro C3
1.37192e-07	-0.231967	0.929	0.994	0.0032708	Rpl7	Alv Macro C3
1.67433e-09	-0.232228	0.71	0.909	3.99177e-05	1810037I17Rik	Alv Macro C3
4.42582e-16	-0.233401	0.73	0.963	1.05516e-11	Brd2	Alv Macro C3
2.5663e-10	-0.233603	0.175	0.416	6.11831e-06	mt-Nd6	Alv Macro C3
6.30538e-08	-0.233834	0.226	0.447	0.00150327	Ppp1r21	Alv Macro C3
1.77916e-19	-0.234675	0.377	0.724	4.24169e-15	Hmgcl	Alv Macro C3
8.33463e-13	-0.235066	0.21	0.493	1.98706e-08	Rangap1	Alv Macro C3
2.65199e-09	-0.235178	0.115	0.305	6.32261e-05	Xlr	Alv Macro C3
1.69386e-13	-0.235541	0.567	0.843	4.03834e-09	Pilra	Alv Macro C3
1.2337e-10	-0.235969	0.115	0.339	2.94126e-06	Snrpa	Alv Macro C3
4.41995e-07	-0.236443	0.214	0.419	0.0105376	Tuba1c	Alv Macro C3
3.35657e-14	-0.236764	0.738	0.957	8.0024e-10	Fam49b	Alv Macro C3
1.06499e-10	-0.23691	0.873	0.991	2.53905e-06	Taldo1	Alv Macro C3
1.16086e-14	-0.23712	0.607	0.877	2.76761e-10	Tgfbi	Alv Macro C3
2.80585e-10	-0.238349	0.925	0.997	6.68943e-06	Rack1	Alv Macro C3
3.2855e-09	-0.240062	0.976	1	7.83295e-05	Cd9	Alv Macro C3
3.13994e-09	-0.241009	0.048	0.217	7.48593e-05	Nt5e	Alv Macro C3
1.9018e-10	-0.241338	0.234	0.487	4.53409e-06	Mob3a	Alv Macro C3
9.77943e-09	-0.241604	0.948	0.997	0.000233151	Rps14	Alv Macro C3
6.70148e-09	-0.241738	0.425	0.672	0.00015977	Cdc42se1	Alv Macro C3
9.11842e-12	-0.242468	0.238	0.51	2.17392e-07	Hcar2	Alv Macro C3
8.31236e-11	-0.243457	0.329	0.598	1.98175e-06	Tmem123	Alv Macro C3
7.98393e-12	-0.246123	0.341	0.618	1.90345e-07	Map1lc3a	Alv Macro C3
4.23621e-08	-0.246209	0.238	0.464	0.00100995	Vkorc1l1	Alv Macro C3
1.34355e-14	-0.246372	0.21	0.496	3.20316e-10	Hck	Alv Macro C3
2.88968e-10	-0.246705	0.29	0.55	6.88928e-06	Psmd6	Alv Macro C3
2.25265e-11	-0.246754	0.516	0.783	5.37054e-07	Gusb	Alv Macro C3
1.16946e-10	-0.246762	0.639	0.872	2.78811e-06	Atp5c1	Alv Macro C3
1.45162e-11	-0.247548	0.052	0.251	3.4608e-07	Ppp1r9a	Alv Macro C3
1.01845e-09	-0.249019	0.603	0.829	2.42808e-05	Furin	Alv Macro C3
3.58333e-10	-0.250487	0.976	1	8.54303e-06	Rps16	Alv Macro C3
7.58313e-15	-0.250557	0.563	0.855	1.80789e-10	Tpm3-rs7	Alv Macro C3
1.01566e-12	-0.250619	0.401	0.692	2.42143e-08	Eid1	Alv Macro C3
6.36266e-11	-0.250937	0.405	0.675	1.51692e-06	Elavl1	Alv Macro C3
8.56222e-10	-0.252114	0.944	0.997	2.04132e-05	Hsp90ab1	Alv Macro C3
8.93092e-08	-0.253868	0.23	0.45	0.00212922	Kat6b	Alv Macro C3
1.90526e-09	-0.253932	0.599	0.829	4.54234e-05	Abcd2	Alv Macro C3
2.85492e-09	-0.254055	0.444	0.695	6.8064e-05	Hsd17b11	Alv Macro C3
1.12398e-18	-0.254678	0.71	0.966	2.67969e-14	Tmem14c	Alv Macro C3
3.13673e-07	-0.254878	0.294	0.513	0.00747828	Klra2	Alv Macro C3
3.02279e-17	-0.254982	0.516	0.838	7.20663e-13	Psmb4	Alv Macro C3
5.79557e-12	-0.255044	0.496	0.772	1.38172e-07	Psmb8	Alv Macro C3
7.74024e-11	-0.255054	0.373	0.641	1.84535e-06	Fpr1	Alv Macro C3
7.65786e-08	-0.255263	0.317	0.55	0.00182571	Cfp	Alv Macro C3
6.02886e-09	-0.255314	0.294	0.53	0.000143734	Usmg5	Alv Macro C3
1.00826e-10	-0.25534	0.933	1	2.40379e-06	Rpl39	Alv Macro C3
2.0434e-12	-0.255888	0.325	0.593	4.87166e-08	Fam96a	Alv Macro C3
4.19664e-13	-0.25737	0.587	0.858	1.00052e-08	Dusp5	Alv Macro C3
3.34533e-08	-0.257419	0.266	0.493	0.00079756	Nlrp3	Alv Macro C3
3.44488e-10	-0.257448	0.206	0.459	8.21294e-06	Polr2c	Alv Macro C3
6.19791e-13	-0.258099	0.635	0.889	1.47764e-08	Clic4	Alv Macro C3
4.40671e-12	-0.258428	0.429	0.718	1.0506e-07	Fbl	Alv Macro C3
1.15892e-19	-0.25871	0.464	0.815	2.76298e-15	Psmb5	Alv Macro C3
3.44543e-15	-0.259172	0.746	0.966	8.21425e-11	Scp2	Alv Macro C3
1.59074e-09	-0.259194	0.988	1	3.79249e-05	Rps24	Alv Macro C3
2.56162e-11	-0.26024	0.944	1	6.10715e-07	Plin2	Alv Macro C3
6.85829e-10	-0.260367	0.484	0.741	1.63509e-05	Lcp2	Alv Macro C3
1.74691e-09	-0.260535	0.361	0.621	4.16481e-05	Eif3l	Alv Macro C3
2.82718e-12	-0.260995	0.734	0.943	6.74027e-08	Xbp1	Alv Macro C3
2.08236e-09	-0.261566	0.29	0.527	4.96455e-05	Fam46a	Alv Macro C3
9.39928e-12	-0.261752	0.909	0.997	2.24088e-07	Rpl9	Alv Macro C3
1.53102e-17	-0.262069	0.702	0.957	3.65011e-13	Csde1	Alv Macro C3
5.60452e-07	-0.26234	0.266	0.479	0.0133617	Themis2	Alv Macro C3
5.62295e-17	-0.264284	0.734	0.969	1.34057e-12	Pnpla8	Alv Macro C3
9.94853e-15	-0.264543	0.71	0.946	2.37183e-10	Ezr	Alv Macro C3
3.51206e-12	-0.266016	0.845	0.989	8.3731e-08	Dstn	Alv Macro C3
5.56012e-12	-0.266547	0.337	0.624	1.32559e-07	Dbnl	Alv Macro C3
2.09243e-09	-0.267141	1	1	4.98855e-05	Actb	Alv Macro C3
5.42354e-11	-0.267387	0.698	0.915	1.29303e-06	Rpl22l1	Alv Macro C3
9.28274e-10	-0.267477	0.171	0.396	2.2131e-05	1110008F13Rik	Alv Macro C3
1.55211e-14	-0.268805	0.841	0.991	3.70039e-10	Msrb1	Alv Macro C3
6.80705e-11	-0.269905	0.988	0.997	1.62287e-06	Rps8	Alv Macro C3
2.60549e-12	-0.270535	0.877	0.994	6.21174e-08	Reep5	Alv Macro C3
2.65009e-12	-0.274618	0.159	0.425	6.31807e-08	Tubb6	Alv Macro C3
1.49754e-15	-0.274683	0.806	0.989	3.57029e-11	Cap1	Alv Macro C3
5.73262e-16	-0.275214	0.69	0.943	1.36671e-11	Cox6a1	Alv Macro C3
5.94441e-21	-0.275404	0.524	0.869	1.41721e-16	Serpinb6a	Alv Macro C3
1.49455e-22	-0.277236	0.556	0.903	3.56317e-18	Cct5	Alv Macro C3
5.88419e-11	-0.278212	0.976	0.997	1.40285e-06	Rps27a	Alv Macro C3
2.98119e-10	-0.278786	0.294	0.556	7.10747e-06	Lair1	Alv Macro C3
1.06454e-10	-0.279137	0.694	0.909	2.53796e-06	Tuba1b	Alv Macro C3
1.93537e-15	-0.279473	0.627	0.903	4.61412e-11	Pgd	Alv Macro C3
4.42284e-16	-0.279818	0.825	0.994	1.05445e-11	Gdi2	Alv Macro C3
4.57801e-20	-0.281102	0.659	0.949	1.09144e-15	Gda	Alv Macro C3
7.96573e-16	-0.281345	0.575	0.872	1.89911e-11	Tmod3	Alv Macro C3
3.90565e-12	-0.282841	0.687	0.915	9.31146e-08	Atp5f1	Alv Macro C3
8.58971e-12	-0.282995	0.187	0.456	2.04787e-07	Nipsnap3b	Alv Macro C3
4.02339e-16	-0.283066	0.837	0.994	9.59217e-12	Tagln2	Alv Macro C3
7.39896e-12	-0.283827	0.488	0.766	1.76399e-07	Rara	Alv Macro C3
2.81541e-13	-0.284054	0.972	1	6.71222e-09	Rplp2	Alv Macro C3
6.57566e-09	-0.285594	0.373	0.621	0.00015677	Agap1	Alv Macro C3
4.52188e-11	-0.28569	0.357	0.638	1.07806e-06	Fli1	Alv Macro C3
1.83111e-10	-0.287408	0.397	0.667	4.36554e-06	Rhob	Alv Macro C3
1.42731e-07	-0.287565	0.202	0.416	0.00340285	A530013C23Rik	Alv Macro C3
5.05427e-14	-0.287569	0.865	0.997	1.20499e-09	Jund	Alv Macro C3
4.64412e-11	-0.287947	0.472	0.741	1.1072e-06	Epcam	Alv Macro C3
4.52091e-13	-0.288554	0.937	1	1.07783e-08	Rps21	Alv Macro C3
2.56263e-15	-0.289765	0.603	0.886	6.10956e-11	Hnrnpc	Alv Macro C3
6.71448e-07	-0.290741	0.714	0.886	0.016008	AY036118	Alv Macro C3
2.57493e-11	-0.292341	0.488	0.761	6.13889e-07	Flt1	Alv Macro C3
3.68994e-17	-0.294625	0.706	0.957	8.7972e-13	Fpr2	Alv Macro C3
6.75323e-13	-0.29498	0.944	0.997	1.61004e-08	Rpl35a	Alv Macro C3
1.62189e-16	-0.295087	0.456	0.783	3.86676e-12	Ndufb4	Alv Macro C3
1.89772e-12	-0.29527	0.714	0.934	4.52436e-08	Celf2	Alv Macro C3
9.771e-16	-0.296168	0.758	0.972	2.3295e-11	Hebp1	Alv Macro C3
7.3456e-09	-0.296423	0.29	0.536	0.000175126	Gpr155	Alv Macro C3
2.3338e-11	-0.297887	0.21	0.479	5.564e-07	Hivep3	Alv Macro C3
2.16154e-12	-0.298867	0.556	0.829	5.15334e-08	Ptpn6	Alv Macro C3
2.41326e-09	-0.300313	0.147	0.368	5.75344e-05	Dirc2	Alv Macro C3
3.95548e-11	-0.300535	0.488	0.761	9.43025e-07	Kdelr1	Alv Macro C3
1.80653e-13	-0.303392	0.222	0.507	4.30695e-09	Ptp4a1	Alv Macro C3
1.69777e-18	-0.303465	0.687	0.954	4.04765e-14	Colgalt1	Alv Macro C3
5.04293e-15	-0.305258	0.627	0.9	1.20228e-10	Rassf5	Alv Macro C3
1.49182e-11	-0.306902	0.952	0.997	3.55664e-07	Rps19	Alv Macro C3
5.82162e-10	-0.307214	0.127	0.348	1.38793e-05	Id1	Alv Macro C3
2.46369e-12	-0.308055	0.972	0.997	5.87369e-08	Rps10	Alv Macro C3
1.58471e-15	-0.308693	0.909	1	3.7781e-11	Gpx1	Alv Macro C3
2.3011e-08	-0.309052	0.536	0.766	0.000548606	Itpripl2	Alv Macro C3
1.36245e-15	-0.309928	0.984	1	3.24822e-11	Rpl41	Alv Macro C3
3.85999e-16	-0.310435	0.222	0.53	9.2026e-12	Htr2c	Alv Macro C3
1.60244e-10	-0.311458	0.841	0.98	3.82039e-06	Cotl1	Alv Macro C3
6.43064e-10	-0.314214	0.175	0.416	1.53313e-05	Cox6b2	Alv Macro C3
2.6091e-15	-0.315089	0.817	0.986	6.22035e-11	Eif4g2	Alv Macro C3
1.02884e-13	-0.316962	0.56	0.843	2.45286e-09	Nrip1	Alv Macro C3
1.59703e-16	-0.318331	0.31	0.65	3.80748e-12	Lfng	Alv Macro C3
3.17294e-13	-0.319711	0.409	0.712	7.5646e-09	D1Ertd622e	Alv Macro C3
9.3505e-22	-0.321746	0.667	0.96	2.22925e-17	Dnaja1	Alv Macro C3
3.16393e-10	-0.323983	0.357	0.618	7.54312e-06	2010107E04Rik	Alv Macro C3
7.39155e-13	-0.325209	0.46	0.755	1.76222e-08	Jun	Alv Macro C3
6.48138e-17	-0.32719	0.595	0.895	1.54522e-12	Ccni	Alv Macro C3
6.73122e-08	-0.327582	0.187	0.399	0.00160479	Egr1	Alv Macro C3
1.18339e-07	-0.328681	0.933	0.994	0.00282132	Ear2	Alv Macro C3
8.79048e-14	-0.343043	0.845	0.991	2.09574e-09	Rps2	Alv Macro C3
2.65452e-16	-0.343224	0.655	0.926	6.32863e-12	Myadm	Alv Macro C3
2.61582e-13	-0.345654	0.917	0.997	6.23637e-09	Rps15a	Alv Macro C3
7.71241e-12	-0.345782	0.603	0.858	1.83872e-07	Fabp1	Alv Macro C3
1.28689e-14	-0.348699	0.099	0.373	3.06808e-10	BC017643	Alv Macro C3
2.25938e-12	-0.349047	0.083	0.322	5.38659e-08	Sema3e	Alv Macro C3
3.15714e-15	-0.353261	0.405	0.729	7.52693e-11	C5ar1	Alv Macro C3
4.31526e-18	-0.359254	0.782	0.986	1.0288e-13	Cox6b1	Alv Macro C3
1.96508e-14	-0.362178	0.369	0.689	4.68495e-10	Krt19	Alv Macro C3
4.63082e-17	-0.36374	0.258	0.607	1.10403e-12	Agpat4	Alv Macro C3
1.37122e-11	-0.366177	0.417	0.704	3.26912e-07	Il1rn	Alv Macro C3
2.59535e-14	-0.366241	0.48	0.789	6.18758e-10	Phgdh	Alv Macro C3
9.5027e-12	-0.368323	1	1	2.26554e-07	Lyz2	Alv Macro C3
1.90453e-18	-0.386063	0.956	0.997	4.5406e-14	Rpl37a	Alv Macro C3
3.12029e-14	-0.388063	0.972	0.997	7.43908e-10	Cybb	Alv Macro C3
3.42963e-15	-0.394268	0.671	0.92	8.17659e-11	Hvcn1	Alv Macro C3
1.63659e-17	-0.395148	0.417	0.764	3.90179e-13	Acaa1b	Alv Macro C3
2.90241e-15	-0.407352	0.31	0.632	6.91964e-11	Coro1b	Alv Macro C3
1.23851e-13	-0.40775	0.746	0.954	2.95273e-09	Tsc22d3	Alv Macro C3
4.19857e-09	-0.424737	0.349	0.604	0.000100098	Minos1	Alv Macro C3
4.92393e-19	-0.430796	0.151	0.499	1.17391e-14	Vstm2a	Alv Macro C3
2.09003e-19	-0.431885	0.766	0.983	4.98285e-15	Arhgdib	Alv Macro C3
2.78656e-19	-0.446364	0.921	0.997	6.64343e-15	Rpl34	Alv Macro C3
1.85146e-19	-0.447725	0.786	0.986	4.41406e-15	Hsp90aa1	Alv Macro C3
2.13131e-10	-0.461395	0.155	0.393	5.08126e-06	AC160336.1	Alv Macro C3
2.2148e-14	-0.470049	0.69	0.929	5.28029e-10	Ccnd2	Alv Macro C3
4.00028e-22	-0.491716	0.98	1	9.53706e-18	Actg1	Alv Macro C3
4.76029e-16	-0.492145	0.278	0.618	1.1349e-11	Atp5o.1	Alv Macro C3
3.85582e-09	-0.525344	0.353	0.607	9.19266e-05	Hmox1	Alv Macro C3
1.29301e-17	-0.526015	0.429	0.775	3.08268e-13	Phlda1	Alv Macro C3
1.70572e-16	-0.542625	0.306	0.65	4.06662e-12	Dhrs7b	Alv Macro C3
1.48228e-12	-0.545717	0.659	0.886	3.53391e-08	Pira2	Alv Macro C3
5.66765e-17	-0.566961	0.313	0.667	1.35122e-12	Gadd45g	Alv Macro C3
1.25353e-25	-0.57066	0.603	0.946	2.98854e-21	Sftpc	Alv Macro C3
2.7599e-19	-0.578839	0.635	0.926	6.57988e-15	Bhlhe40	Alv Macro C3
3.25271e-37	-0.603285	0.952	1	7.75478e-33	Hspa8	Alv Macro C3
1.69041e-22	-0.629117	0.504	0.866	4.03011e-18	Cidec	Alv Macro C3
3.07365e-22	-0.678796	0.659	0.949	7.32789e-18	Ear1	Alv Macro C3
6.95287e-114	3.9084	0.918	0.457	1.65763e-109	Igkc	Alv Macro C4
1.8265e-54	3.13712	0.631	0.005	4.35455e-50	Ighg1	Alv Macro C4
2.63716e-58	2.66503	0.683	0.188	6.28726e-54	Igha	Alv Macro C4
3.85226e-23	1.91355	0.47	0.168	9.18417e-19	Ighm	Alv Macro C4
3.94078e-12	1.73212	0.34	0.228	9.39521e-08	Mmp12	Alv Macro C4
6.946e-25	1.65489	0.459	0.543	1.656e-20	Fabp5	Alv Macro C4
1.50656e-23	1.48843	0.41	0.041	3.59178e-19	Jchain	Alv Macro C4
2.70205e-10	1.44585	0.881	0.939	6.44195e-06	Chil3	Alv Macro C4
1.07748e-13	1.32738	0.463	0.36	2.56881e-09	Fn1	Alv Macro C4
8.67402e-16	1.32354	0.437	0.411	2.06797e-11	Cd63	Alv Macro C4
2.81152e-08	1.28123	0.291	0.305	0.000670296	Wfdc17	Alv Macro C4
4.22065e-10	1.20449	0.429	0.518	1.00624e-05	Srgn	Alv Macro C4
1.01844e-07	1.05053	0.19	0.046	0.00242806	AA467197	Alv Macro C4
1.38962e-23	1.04671	0.552	0.741	3.313e-19	Ctsk	Alv Macro C4
8.15272e-11	1.0132	0.313	0.401	1.94369e-06	Ier3	Alv Macro C4
4.88079e-07	1.00798	0.201	0.096	0.0116363	Hal	Alv Macro C4
1.86322e-08	0.968921	0.153	0.249	0.000444209	Csf3r	Alv Macro C4
1.10484e-14	0.968044	0.354	0.492	2.63405e-10	Ccl9	Alv Macro C4
9.61901e-07	0.947958	0.164	0.198	0.0229327	Gpnmb	Alv Macro C4
4.71422e-08	0.92171	0.918	0.964	0.00112392	Ccl6	Alv Macro C4
7.27221e-35	0.853791	0.463	0.756	1.73377e-30	Ctsl	Alv Macro C4
8.04406e-09	0.842357	0.306	0.442	0.000191778	Ccrl2	Alv Macro C4
5.96299e-13	0.831804	0.328	0.431	1.42164e-08	Cd52	Alv Macro C4
5.42883e-09	0.819794	0.28	0.376	0.000129429	Ifitm2	Alv Macro C4
2.85343e-13	0.819729	0.403	0.538	6.80287e-09	Gadd45b	Alv Macro C4
1.64143e-30	0.813303	0.515	0.792	3.91334e-26	S100a1	Alv Macro C4
1.26358e-09	0.808261	0.31	0.391	3.0125e-05	Ets2	Alv Macro C4
3.56405e-09	0.798573	0.265	0.315	8.49706e-05	Vps37b	Alv Macro C4
4.71083e-24	0.755446	0.362	0.543	1.12311e-19	Acp5	Alv Macro C4
7.62594e-11	0.722859	0.362	0.421	1.8181e-06	Fosb	Alv Macro C4
1.94621e-06	0.716402	0.146	0.02	0.0463995	Igf1	Alv Macro C4
4.98238e-08	0.716013	0.239	0.193	0.00118785	Fcgr2b	Alv Macro C4
4.23564e-12	0.699375	0.351	0.467	1.00982e-07	Cd14	Alv Macro C4
3.32316e-34	0.687404	0.601	0.868	7.92273e-30	Lgmn	Alv Macro C4
1.98619e-10	0.648785	0.302	0.35	4.73527e-06	Trem2	Alv Macro C4
5.12865e-07	0.648677	0.198	0.305	0.0122272	Clec4d	Alv Macro C4
5.25797e-20	0.527655	0.511	0.838	1.25355e-15	mt-Atp8	Alv Macro C4
1.987e-15	0.522875	0.28	0.452	4.73721e-11	Spty2d1	Alv Macro C4
1.65743e-23	0.517242	0.791	0.98	3.95148e-19	mt-Nd5	Alv Macro C4
2.77424e-24	0.514985	0.444	0.731	6.61407e-20	Tspo	Alv Macro C4
4.17246e-20	0.505409	1	1	9.94755e-16	mt-Co2	Alv Macro C4
1.99524e-18	0.501855	0.56	0.893	4.75686e-14	Lars2	Alv Macro C4
1.38585e-12	0.481552	0.284	0.401	3.304e-08	Myo5a	Alv Macro C4
2.1873e-19	0.480581	0.761	0.929	5.21474e-15	Txn1	Alv Macro C4
4.24016e-18	0.474264	0.243	0.457	1.0109e-13	Lyst	Alv Macro C4
4.02598e-22	0.472591	0.481	0.736	9.59835e-18	Myof	Alv Macro C4
2.78023e-13	0.459094	0.754	0.919	6.62834e-09	Junb	Alv Macro C4
3.52701e-12	0.457071	0.246	0.437	8.40875e-08	Commd3	Alv Macro C4
3.20768e-16	0.455646	0.996	1	7.64744e-12	mt-Cytb	Alv Macro C4
5.15664e-15	0.454187	0.362	0.584	1.22939e-10	Ssr4	Alv Macro C4
1.4658e-09	0.449888	0.623	0.685	3.4946e-05	Atp6v0c	Alv Macro C4
4.06235e-11	0.448915	0.78	0.924	9.68505e-07	Tyrobp	Alv Macro C4
5.31655e-11	0.445089	0.485	0.629	1.26752e-06	Nme2	Alv Macro C4
1.82534e-11	0.439569	0.205	0.35	4.3518e-07	Arg2	Alv Macro C4
3.43216e-20	0.434675	0.493	0.751	8.18262e-16	Vat1	Alv Macro C4
1.98624e-08	0.433497	0.377	0.503	0.00047354	Tnfaip3	Alv Macro C4
6.12993e-20	0.430749	0.731	0.944	1.46144e-15	Ctsz	Alv Macro C4
3.3417e-22	0.42691	0.388	0.675	7.96696e-18	Grina	Alv Macro C4
2.55293e-19	0.422822	0.485	0.711	6.08645e-15	Kdm6b	Alv Macro C4
6.46433e-21	0.420099	0.343	0.64	1.54116e-16	Atp6v0a1	Alv Macro C4
2.92593e-10	0.417889	0.295	0.452	6.97572e-06	Csrnp1	Alv Macro C4
2.57863e-17	0.414327	0.332	0.579	6.14771e-13	Nars	Alv Macro C4
4.39164e-15	0.407196	0.213	0.467	1.04701e-10	Irf1	Alv Macro C4
1.39097e-17	0.405157	0.284	0.482	3.31621e-13	Fam117b	Alv Macro C4
1.71982e-14	0.401303	0.321	0.533	4.10021e-10	Sin3b	Alv Macro C4
2.89585e-07	0.399853	0.239	0.325	0.006904	Hopx	Alv Macro C4
2.29525e-09	0.399666	0.985	1	5.47211e-05	mt-Nd2	Alv Macro C4
2.93904e-16	0.39891	0.306	0.533	7.00696e-12	Acox3	Alv Macro C4
4.92808e-09	0.397761	0.276	0.426	0.00011749	Rab8a	Alv Macro C4
4.30942e-20	0.397206	0.687	0.924	1.02741e-15	Cst3	Alv Macro C4
1.7344e-25	0.397035	0.683	0.944	4.13497e-21	Npc2	Alv Macro C4
4.06823e-23	0.396643	0.496	0.802	9.69908e-19	Cd68	Alv Macro C4
9.81847e-11	0.396297	0.996	1	2.34082e-06	mt-Nd4	Alv Macro C4
7.43072e-17	0.396079	0.332	0.589	1.77156e-12	Rac2	Alv Macro C4
1.02048e-07	0.394936	0.276	0.376	0.00243294	AI662270	Alv Macro C4
1.08336e-22	0.392688	0.392	0.685	2.58284e-18	Srp9	Alv Macro C4
2.24186e-19	0.388493	0.377	0.67	5.34482e-15	Dennd4a	Alv Macro C4
7.50332e-09	0.384223	0.25	0.396	0.000178887	Gaa	Alv Macro C4
1.66437e-14	0.38316	1	1	3.96803e-10	mt-Atp6	Alv Macro C4
9.69869e-09	0.382474	0.239	0.381	0.000231226	Ncf4	Alv Macro C4
4.75218e-14	0.376634	1	1	1.13297e-09	mt-Co3	Alv Macro C4
5.88972e-15	0.376594	0.295	0.518	1.40417e-10	Bbx	Alv Macro C4
4.44196e-12	0.375499	0.183	0.376	1.05901e-07	Mrpl43	Alv Macro C4
1.01009e-22	0.375442	0.451	0.772	2.40816e-18	Lgals1	Alv Macro C4
4.69679e-12	0.371817	0.201	0.34	1.11976e-07	AC149090.1	Alv Macro C4
1.30748e-20	0.371758	0.306	0.543	3.11717e-16	Bcap31	Alv Macro C4
1.63067e-06	0.370696	0.131	0.234	0.0388769	Card19	Alv Macro C4
3.27704e-10	0.369127	0.317	0.487	7.81278e-06	Lilr4b	Alv Macro C4
4.70472e-15	0.368932	0.649	0.904	1.12165e-10	Nfkbia	Alv Macro C4
1.16715e-28	0.366541	0.347	0.66	2.78259e-24	Tgm2	Alv Macro C4
9.96825e-08	0.36632	0.175	0.299	0.00237653	Aopep	Alv Macro C4
1.5676e-09	0.360505	0.179	0.355	3.73733e-05	Nfkbid	Alv Macro C4
4.04373e-13	0.359422	0.243	0.487	9.64066e-09	Nlrp3	Alv Macro C4
5.63664e-15	0.358701	0.269	0.487	1.34383e-10	Sdhb	Alv Macro C4
3.1574e-09	0.356276	0.224	0.36	7.52755e-05	Plcb2	Alv Macro C4
6.07398e-13	0.355417	0.354	0.584	1.4481e-08	Cd33	Alv Macro C4
5.39629e-17	0.353036	0.362	0.614	1.28653e-12	Nucks1	Alv Macro C4
2.54972e-12	0.352439	0.224	0.431	6.0788e-08	Atp5o	Alv Macro C4
1.79365e-20	0.347064	0.366	0.65	4.27624e-16	D8Ertd738e	Alv Macro C4
3.97903e-26	0.34408	0.388	0.716	9.48642e-22	Pgam1	Alv Macro C4
1.74425e-17	0.344004	0.347	0.614	4.15847e-13	Ap2s1	Alv Macro C4
1.9384e-21	0.342543	0.418	0.716	4.62133e-17	Bcl2a1b	Alv Macro C4
2.93464e-17	0.342114	0.317	0.599	6.99648e-13	Psmb6	Alv Macro C4
7.00342e-20	0.338564	0.403	0.711	1.66968e-15	Lamtor4	Alv Macro C4
1.33856e-20	0.336196	0.366	0.665	3.19127e-16	Atp5g1	Alv Macro C4
1.29823e-07	0.335601	0.164	0.234	0.00309512	Clec2d	Alv Macro C4
5.10988e-19	0.331657	0.407	0.69	1.21825e-14	Dnajb6	Alv Macro C4
3.5179e-24	0.331605	0.593	0.873	8.38702e-20	Cox8a	Alv Macro C4
1.68386e-25	0.330464	0.493	0.792	4.01448e-21	Cd300lf	Alv Macro C4
8.47136e-21	0.330337	0.433	0.731	2.01966e-16	Litaf	Alv Macro C4
1.46781e-17	0.330178	0.754	0.959	3.4994e-13	Lamp1	Alv Macro C4
1.36562e-21	0.330155	0.407	0.741	3.25578e-17	Tpr	Alv Macro C4
9.65287e-15	0.329921	0.269	0.518	2.30134e-10	Sptssa	Alv Macro C4
6.50706e-07	0.326903	1	1	0.0155135	mt-Nd1	Alv Macro C4
4.80816e-19	0.323795	0.604	0.863	1.14631e-14	Prdx5	Alv Macro C4
3.23706e-08	0.322627	0.175	0.299	0.000771748	Xylt1	Alv Macro C4
2.68901e-13	0.321785	0.351	0.584	6.41086e-09	Lasp1	Alv Macro C4
3.93982e-09	0.319426	0.257	0.426	9.39293e-05	Rftn1	Alv Macro C4
4.40102e-10	0.319162	0.25	0.437	1.04925e-05	Ptpa	Alv Macro C4
8.73284e-23	0.31853	0.59	0.898	2.082e-18	Fos	Alv Macro C4
1.35719e-11	0.316021	0.224	0.396	3.23568e-07	Fbxo22	Alv Macro C4
1.68789e-21	0.314512	0.384	0.685	4.0241e-17	Hdlbp	Alv Macro C4
2.14145e-11	0.312114	0.239	0.426	5.10543e-07	Osbpl11	Alv Macro C4
5.58462e-07	0.310945	0.653	0.848	0.0133143	Dusp1	Alv Macro C4
1.0379e-16	0.30801	0.295	0.553	2.47445e-12	Pik3r5	Alv Macro C4
3.06024e-14	0.307361	0.34	0.569	7.29592e-10	Ftl1-ps1	Alv Macro C4
2.19373e-12	0.304865	0.388	0.589	5.23007e-08	Lilrb4a	Alv Macro C4
2.157e-15	0.304616	0.265	0.508	5.14249e-11	Arpc1a	Alv Macro C4
3.36742e-07	0.304586	0.216	0.33	0.00802827	Birc3	Alv Macro C4
6.0561e-09	0.304045	0.198	0.32	0.000144384	Oga	Alv Macro C4
2.09687e-13	0.304041	0.336	0.558	4.99914e-09	Ppp1r15a	Alv Macro C4
1.21376e-06	0.303668	0.119	0.249	0.0289373	Naglu	Alv Macro C4
6.77516e-26	0.303471	0.515	0.848	1.61527e-21	Atp5h	Alv Macro C4
2.52009e-12	0.303084	0.313	0.523	6.00815e-08	Rnf10	Alv Macro C4
2.01537e-15	0.30265	0.634	0.858	4.80484e-11	Ahnak	Alv Macro C4
3.79607e-07	0.302093	0.187	0.305	0.0090502	Slc31a2	Alv Macro C4
2.73977e-27	0.302026	0.552	0.853	6.53189e-23	Cstb	Alv Macro C4
1.90727e-12	0.301599	0.369	0.594	4.54713e-08	Tpm4	Alv Macro C4
1.24835e-15	0.301007	0.679	0.914	2.9762e-11	S100a11	Alv Macro C4
7.85215e-17	0.300513	0.28	0.523	1.87203e-12	Dek	Alv Macro C4
1.72368e-06	0.297184	0.899	0.98	0.0410943	Rpl13	Alv Macro C4
5.62225e-09	0.296243	0.142	0.264	0.00013404	Pla2g7	Alv Macro C4
1.12763e-11	0.295178	0.175	0.34	2.68839e-07	Akap8l	Alv Macro C4
7.67246e-10	0.294999	0.205	0.365	1.82919e-05	Gps2	Alv Macro C4
2.64927e-19	0.294406	0.504	0.766	6.31613e-15	Cdkn1a	Alv Macro C4
5.6461e-16	0.292535	0.478	0.726	1.34609e-11	Pim1	Alv Macro C4
3.4504e-15	0.29059	0.299	0.563	8.22609e-11	Cflar	Alv Macro C4
5.72556e-09	0.289847	0.866	0.975	0.000136503	B2m	Alv Macro C4
6.7736e-15	0.289798	0.731	0.949	1.61489e-10	Ctsb	Alv Macro C4
2.00471e-21	0.289277	0.325	0.635	4.77942e-17	Ddx21	Alv Macro C4
6.1488e-12	0.289068	0.672	0.883	1.46593e-07	Spp1	Alv Macro C4
4.38875e-16	0.288594	0.31	0.584	1.04632e-11	Dnajc3	Alv Macro C4
4.48436e-14	0.287561	0.325	0.553	1.06912e-09	Ndufb9	Alv Macro C4
7.75771e-17	0.287034	0.313	0.579	1.84952e-12	Psmb8	Alv Macro C4
5.84048e-20	0.284688	0.261	0.558	1.39243e-15	Socs2	Alv Macro C4
1.17312e-12	0.284624	0.272	0.503	2.79684e-08	Pebp1	Alv Macro C4
4.37825e-12	0.283973	0.272	0.477	1.04382e-07	Clint1	Alv Macro C4
1.33949e-20	0.283482	0.575	0.843	3.19348e-16	Uqcrh	Alv Macro C4
4.17308e-21	0.282477	0.388	0.685	9.94904e-17	Gstm1	Alv Macro C4
2.77822e-08	0.282069	0.123	0.264	0.000662355	Cfap36	Alv Macro C4
9.93967e-07	0.281241	0.078	0.157	0.0236972	Lmnb1	Alv Macro C4
9.27111e-12	0.280484	0.213	0.421	2.21033e-07	Stxbp3	Alv Macro C4
1.1408e-10	0.280295	0.299	0.513	2.71978e-06	4932438A13Rik	Alv Macro C4
1.78069e-11	0.280249	0.231	0.421	4.24535e-07	Oip5os1	Alv Macro C4
7.0838e-13	0.279629	0.276	0.467	1.68885e-08	Dnajc14	Alv Macro C4
6.38075e-16	0.278262	0.231	0.462	1.52124e-11	Ganab	Alv Macro C4
3.96202e-19	0.277157	0.392	0.716	9.44584e-15	Hmgb2	Alv Macro C4
5.4412e-17	0.27655	0.265	0.558	1.29724e-12	Eprs	Alv Macro C4
8.52198e-07	0.276547	0.119	0.239	0.0203173	Comtd1	Alv Macro C4
1.32016e-06	0.276543	0.134	0.279	0.0314739	Lst1	Alv Macro C4
1.74176e-09	0.276452	0.265	0.431	4.15252e-05	Ccr1	Alv Macro C4
1.33141e-10	0.276357	0.213	0.386	3.17422e-06	Mvd	Alv Macro C4
2.43592e-25	0.276092	0.474	0.797	5.80748e-21	Tob1	Alv Macro C4
1.11226e-15	0.276085	0.746	0.939	2.65173e-11	H3f3a	Alv Macro C4
3.1263e-26	0.275681	0.437	0.797	7.45342e-22	Bri3	Alv Macro C4
9.3079e-32	0.275613	0.463	0.838	2.2191e-27	Atp6ap1	Alv Macro C4
3.83158e-23	0.275372	0.44	0.772	9.13487e-19	Npepps	Alv Macro C4
2.64865e-20	0.275272	0.392	0.726	6.31464e-16	Adipor1	Alv Macro C4
7.40898e-18	0.275014	0.31	0.584	1.76638e-13	Lamtor1	Alv Macro C4
2.13293e-23	0.274126	0.422	0.741	5.08511e-19	Sec61b	Alv Macro C4
4.07651e-19	0.273578	0.616	0.878	9.7188e-15	Pfdn5	Alv Macro C4
5.87162e-08	0.272923	0.228	0.376	0.00139985	Vps41	Alv Macro C4
5.51221e-22	0.27193	0.459	0.766	1.31417e-17	Fosl2	Alv Macro C4
6.36574e-10	0.271637	0.108	0.239	1.51766e-05	Dhdds	Alv Macro C4
1.39226e-11	0.270483	0.187	0.36	3.31929e-07	Blvrb	Alv Macro C4
1.27841e-20	0.268231	0.328	0.66	3.04786e-16	Lman2	Alv Macro C4
1.81759e-15	0.267234	0.373	0.655	4.33331e-11	Pirb	Alv Macro C4
5.27533e-16	0.267097	0.328	0.569	1.25769e-11	Ndel1	Alv Macro C4
3.56283e-17	0.266208	0.701	0.919	8.49413e-13	Oaz1	Alv Macro C4
1.74572e-06	0.265218	0.19	0.32	0.0416197	Ilkap	Alv Macro C4
1.82691e-09	0.265106	0.179	0.325	4.35554e-05	Sgsh	Alv Macro C4
2.02193e-09	0.263344	0.328	0.503	4.82048e-05	Hist1h1c	Alv Macro C4
1.01896e-10	0.263034	0.284	0.482	2.42929e-06	Tent5a	Alv Macro C4
2.25842e-25	0.262253	0.485	0.827	5.38431e-21	Sh3bgrl3	Alv Macro C4
1.30029e-17	0.261666	0.28	0.569	3.10001e-13	Nol7	Alv Macro C4
1.00051e-13	0.26004	0.201	0.411	2.38531e-09	Jtb	Alv Macro C4
6.21291e-10	0.259881	0.108	0.239	1.48122e-05	Parp9	Alv Macro C4
8.34189e-30	0.258837	0.444	0.782	1.98879e-25	Itm2c	Alv Macro C4
3.16736e-09	0.257854	0.828	0.959	7.55131e-05	Ucp2	Alv Macro C4
1.16529e-14	0.257377	0.69	0.909	2.77817e-10	Fcer1g	Alv Macro C4
[truncated: 1,474 more rows]

## Sheet: Table S5
#Supplementary Table S5. Gene of three clusters over pseudotime along Col14a1+Fib/Myofib, Myo/SMC to ASMC
Cluster	Gene
1	Hhip
2	Acta2
3	Dcn
2	Myh11
2	Tpm2
3	Igfbp3
2	Myl9
2	Tagln
2	Cnn1
1	Enpp2
3	Lum
2	Itga8
3	Gpx3
3	Dpt
2	Actc1
3	Tmem176b
3	Tmem176a
3	Apoe
2	Flna
2	Myl6
3	Pcolce2
2	Dstn
3	Igkc
3	Junb
2	Cpe
2	Actg2
2	Tmsb4x
2	Synpo2
3	Tgfbi
1	Rgs2
3	Ftl1
3	Cebpd
3	Tsc22d3
2	Cald1
1	Grem2
3	Marcks
2	Tpm1
3	Fbln1
2	Actn1
3	Gsn
1	Aspn
2	Ppp1r14a
3	Ighg1
3	Col14a1
2	Des
2	Lmod1
3	Plpp3
2	Pcdh7
1	Igfbp5
1	Bmp5
1	Cyp2e1
2	Npnt
3	Nfkbia
1	Wif1
2	Crip1
3	Meg3
2	Smtn
2	Ramp1
2	Gpc6
1	Wnt5a
2	Aoc3
2	Fam129a
2	Map1b
2	mt-Nd4
2	Fblim1
3	Mgst1
1	Ier3
2	Vim
2	Fbxl22
2	Ctgf
2	Col18a1
2	Csrp1
2	Ppp1r12a
2	Tns1
3	Tmsb10
3	Sftpc
2	Lrrfip1
2	Csrp2
2	Prss23
1	Malat1
2	S100a4
2	mt-Nd2
1	Ism1
1	Tbx4
1	Tgfbr3
2	Cdh13
2	Filip1l
2	Fgl2
2	Slmap
2	Sh3bgr
3	Hmcn1
3	Bicc1
3	Mbd1
3	Scgb1a1
2	Mcam
2	Tm4sf1
3	Icam1
2	mt-Atp6
2	Cped1
3	Ifitm3
2	Actb
3	Saa3
1	Pcsk5
2	Pbxip1
3	C3
3	Mmp2
2	Mylk
2	Msrb1
2	Actg1
3	Bmp4
1	Hpgd
2	mt-Nd4l
2	Hspb1
2	Grp
2	Ccn2
2	Plcb4
1	Lcorl
3	Lpl
3	Cp
2	Myom1
2	Rgs5
3	Igf1
3	Sptbn1
2	Fbln5
3	Gpm6b
2	Igfbp7
2	Pcp4l1
2	Bcam
2	Npy1r
3	Igfbp6
1	Txnip
1	6330403K07Rik
1	Fgf7
2	Cspg4
3	Igsf10
2	Sost
3	Serping1
2	Tinagl1
2	Ltbp1
3	Gas1
2	S100a6
3	Tshz2
1	Spock2
2	Pde3a
3	Scn7a
2	Rock1
3	Ctsl
2	Cav1
3	Rps28
3	Spon2
3	Ebf1
3	Lpar1
2	Nudt4
2	Ckb
2	Smoc1
3	Mt1
2	Lims2
3	Cygb
2	Rgs4
3	Fndc1
2	Limch1
3	Ltbp4
2	Fibin
2	Tes
1	Car2
2	Adcy5
2	Lpp
3	Mfap5
2	Fabp4
2	Cdc42ep3
3	Mgp
2	Dpysl3
2	Dmpk
2	Itih4
2	Nov
2	Cbr2
2	mt-Nd3
3	Rnase4
2	Gucy1b1
2	Fhl1
2	Enah
2	Gabra3
2	Cavin1
2	Pls3
2	Itga5
2	Zfhx3
2	Tnfrsf12a
3	Pmp22
2	Mical2
2	Itga1
2	Dmd
2	Ncam1
3	Penk
3	Cst3
1	Hlf
3	Itm2b
1	Cdh4
2	Actn4
2	Wwp2
1	Agt
2	Jph2
1	Fgf18
2	Map3k7cl
2	Hspb7
2	Hspa1a
2	Ppp1cb
1	Col12a1
1	Adgrg6
2	Scube3
3	Thbd
3	Cd302
2	Hspb6
2	Calm1
2	Gapdh
2	Pdlim7
2	Rassf3
3	C4b
2	Itgb1
3	Col3a1
2	Rcan2
1	P4ha3
1	Efnb2
2	Rbpms2
2	Thsd4
2	Stbd1
3	H2-K1
2	Cyr61
2	Fbxo32
2	Plin4
3	Rpsa
2	Filip1
2	Sncg
2	Rras
2	Aes
2	Lmcd1
3	Col15a1
3	H2-D1
1	P2ry14
3	Pdgfra
2	Hspa1b
3	Sparc
2	Mylk4
2	Vwc2
2	Rasl12
3	Plac8
3	Add3
2	Mfge8
2	Perp
3	Rbp4
2	Vcl
3	Selenop
2	Dnajb4
2	Gnai1
2	Rbpms
3	Lrp1
2	Pdlim1
2	Kank1
3	Sfrp1
2	Tcap
1	Tnfrsf19
2	Pawr
2	Foxc1
2	Epas1
3	Lamp2
2	Lars2
1	Thbs1
2	Cdh6
1	Btg2
2	Gucy1a1
3	Npc2
2	Plekho1
2	Mrvi1
2	Clic4
2	Dst
2	Spint2
3	Lima1
2	Hsp90aa1
2	Ptgis
3	Timp2
3	Abca8a
2	Adgrl2
2	Tspan2
3	B2m
3	Rps4x
3	Hsp90b1
3	Ar
3	Spp1
2	Sema5a
2	Susd5
2	Atf3
2	Ppp1r12b
3	Gas7
2	Fosb
2	Msn
3	Gfpt2
2	Sgcd
2	Entpd1
3	Igfbp4
3	Nrp1
3	Adh1
2	Rrad
3	Klf4
2	Ednrb
3	Slc43a3
1	Sema3c
3	Pcolce
3	Rbp1
3	Man1a
3	Rpl30
3	Gdf10
2	2200002D01Rik
1	Tbx2
1	Ccdc3
3	Slit3
3	Ramp2
2	Asb2
1	Pnmt
3	Ifi27l2a
2	Carmn
1	Chrm2
2	Itga9
3	Aebp1
3	Rps12
2	Fermt2
2	Flnc
2	Kcnmb1
2	Serpine2
3	AW112010
2	Map3k20
2	Ttll7
3	Dapk1
2	Tln1
2	Myocd
2	1190005I06Rik
2	Zyx
2	Fbxo30
2	Hspa8
3	Vegfd
3	Entpd2
2	Slc22a1
3	C2
3	Mt2
3	Ackr3
3	Rpl39
2	Nexn
2	Serpine1
2	Bmp3
1	Gja1
2	Adamts1
3	Mmp3
3	Heg1
3	S100a16
2	Bdnf
3	Svep1
3	Col6a5
1	Sbspon
3	Itih5
3	Cyb5a
3	Smoc2
2	Ntrk3
3	Plxdc2
3	Iyd
3	Ly6e
2	Kcnk3
1	Adamts8
3	Timp1
3	Akap12
3	Abi3bp

## Sheet: Table S6
#Supplementary Table S6. List of DEGs in each stromal cell population of AS group in comparison with NC group
p_val	avg_log2FC	pct.1	pct.2	p_val_adj	Gene	Cell_cluster
9.36501e-39	2.59404	0.9	0.307	2.23271e-34	Igkc	ASMC
3.32715e-23	1.49701	0.567	0	7.93227e-19	Ighg1	ASMC
8.15414e-26	1.46716	0.85	0.129	1.94403e-21	Igha	ASMC
0.0764819	1.0416	1	1	1	Gm42418	ASMC
6.08208e-20	0.890046	0.6	0.021	1.45003e-15	Jchain	ASMC
2.91734e-10	0.707249	0.483	0.071	6.95522e-06	Ighm	ASMC
0.00392615	0.668529	0.983	0.907	1	Eln	ASMC
0.0431866	0.632418	0.7	0.586	1	Mia3	ASMC
0.00485495	0.628421	0.383	0.307	1	Cacul1	ASMC
0.00385794	0.619984	0.85	0.914	1	AY036118	ASMC
0.283252	0.615027	0.883	0.836	1	Actc1	ASMC
0.0502416	0.613761	0.1	0.107	1	Gpx3	ASMC
0.0385915	0.602888	0.35	0.193	1	Cd74	ASMC
0.168047	0.592578	0.567	0.629	1	Mfap4	ASMC
0.580541	0.576442	0.2	0.15	1	Ifi27l2a	ASMC
0.0159327	0.575687	0.533	0.407	1	Lats1	ASMC
0.00425085	0.566934	0.55	0.471	1	Adam9	ASMC
0.0022741	0.555237	0.467	0.3	1	Vps13b	ASMC
0.0183782	0.553806	0.767	0.686	1	Antxr1	ASMC
0.00051397	0.536752	0.65	0.621	1	Prpf38b	ASMC
4.1302e-06	0.533661	1	1	0.0984682	mt-Co3	ASMC
0.0124928	0.531268	0.317	0.314	1	Gstk1	ASMC
0.00398645	0.52935	0.567	0.429	1	Mical1	ASMC
5.54291e-05	0.5284	0.867	0.95	1	Lars2	ASMC
0.000363136	0.51461	0.9	0.964	1	Macf1	ASMC
0.0120936	0.513166	0.35	0.214	1	Lncpint	ASMC
0.00394814	0.513073	0.867	0.814	1	Myom1	ASMC
0.0109066	0.510009	0.567	0.586	1	Nov	ASMC
0.00282705	0.507325	0.15	0.021	1	Fancf	ASMC
0.000119162	0.493954	0.05	0.179	1	Inmt	ASMC
0.00793531	0.488335	0.133	0.029	1	Ccnq	ASMC
0.000481014	0.4871	0.533	0.443	1	Qser1	ASMC
0.00586109	0.480322	0.667	0.557	1	Zfp638	ASMC
0.0286455	0.479497	0.55	0.4	1	Arrdc3	ASMC
0.0804154	0.478225	0.633	0.721	1	Gm26917	ASMC
0.0112852	0.478071	0.7	0.643	1	Ptp4a3	ASMC
0.0631606	0.47757	0.183	0.129	1	Tut7	ASMC
0.000345351	0.473568	0.783	0.793	1	Dync1h1	ASMC
0.00818391	0.469613	0.7	0.543	1	Carmn	ASMC
0.00132334	0.466514	0.583	0.593	1	Xiap	ASMC
0.00441943	0.466357	0.733	0.707	1	Stag2	ASMC
0.000300888	0.465873	0.883	0.886	1	Atp2b4	ASMC
0.015751	0.462836	0.633	0.479	1	Usp7	ASMC
0.0671309	0.461509	0.3	0.171	1	Fads2	ASMC
0.000366278	0.460917	0.533	0.536	1	Srp72	ASMC
0.00848171	0.459731	0.15	0.121	1	Pfn2	ASMC
0.000944601	0.456088	0.433	0.329	1	Nfx1	ASMC
0.0405374	0.453824	0.333	0.186	1	Edc4	ASMC
5.25543e-05	0.451894	0.6	0.514	1	Plcb1	ASMC
0.0236201	0.446247	0.35	0.243	1	Aggf1	ASMC
0.0226781	0.441857	0.333	0.186	1	Dhrs7b	ASMC
0.18202	0.441572	0.683	0.65	1	Rbm5	ASMC
0.0603531	0.441093	0.417	0.264	1	Hsf1	ASMC
0.0121993	0.439253	0.4	0.236	1	Gipc1	ASMC
0.33749	0.43772	0.15	0.157	1	Mfap5	ASMC
0.00254191	0.43575	0.783	0.8	1	Hp1bp3	ASMC
0.00886773	0.435492	0.4	0.214	1	Gtf2e2	ASMC
0.0145894	0.434769	0.883	0.85	1	Npy1r	ASMC
0.00898894	0.43413	0.25	0.093	1	Cyp4f13	ASMC
0.0585836	0.429003	0.35	0.236	1	Pou2f1	ASMC
0.000833148	0.428637	0.4	0.271	1	Mysm1	ASMC
0.00818919	0.427514	0.667	0.586	1	Tmtc2	ASMC
0.0419535	0.426668	0.217	0.114	1	Secisbp2	ASMC
0.0581234	0.426435	0.417	0.343	1	Tnik	ASMC
0.0958513	0.424951	0.8	0.8	1	Pkd1	ASMC
0.142102	0.424682	0.183	0.114	1	Mir22hg	ASMC
0.000112912	0.423383	0.867	0.871	1	Luc7l2	ASMC
1.24361e-05	0.419034	0.95	1	0.29649	Smtn	ASMC
0.030608	0.417469	0.283	0.25	1	Sept6	ASMC
0.027426	0.417087	0.7	0.529	1	Ccdc141	ASMC
1.61903e-05	0.416627	0.733	0.707	0.385993	Huwe1	ASMC
0.013053	0.4126	0.467	0.457	1	Gps1	ASMC
0.261169	0.411433	0.433	0.486	1	Apoe	ASMC
0.0510828	0.408961	0.4	0.329	1	Tspan9	ASMC
0.00135266	0.407633	1	1	1	mt-Atp6	ASMC
0.0752909	0.406972	0.333	0.193	1	Sh3glb2	ASMC
4.00073e-09	0.406735	0.967	1	9.53815e-05	Flna	ASMC
0.196441	0.404634	0.25	0.214	1	Micos13	ASMC
0.0183497	0.403968	0.75	0.693	1	Asb2	ASMC
0.0083294	0.403735	0.617	0.5	1	Phc3	ASMC
0.403158	0.403161	0.517	0.457	1	Kcnq1ot1	ASMC
0.0001345	0.402883	0.967	0.993	1	Synpo2	ASMC
0.0037414	0.402774	0.667	0.629	1	Ndufa10	ASMC
0.0279871	0.402017	0.75	0.729	1	Epas1	ASMC
0.000266625	0.40128	0.7	0.7	1	Atl3	ASMC
0.243554	0.400763	0.3	0.279	1	Apmap	ASMC
0.00613559	0.400626	0.883	0.9	1	Pbrm1	ASMC
0.268879	0.399991	0.6	0.514	1	Mtch2	ASMC
0.0290027	0.399597	0.183	0.1	1	Bbs4	ASMC
0.00379069	0.398552	0.817	0.657	1	Adarb1	ASMC
0.00372773	0.398423	0.6	0.557	1	Inpp4a	ASMC
0.0102687	0.398132	0.6	0.536	1	Sacs	ASMC
0.0460221	0.397867	0.467	0.414	1	Rlim	ASMC
0.0339184	0.39749	0.817	0.829	1	Rbfox2	ASMC
0.00528033	0.396765	0.833	0.843	1	Pkn2	ASMC
0.129315	0.395219	0.883	0.864	1	Cd47	ASMC
0.00519571	0.395144	0.917	0.964	1	Itga1	ASMC
0.0434238	0.394953	0.9	0.893	1	Pdlim1	ASMC
0.105351	0.394111	0.817	0.771	1	Ube2d2a	ASMC
0.00119785	0.393893	0.917	0.943	1	Tgfb1i1	ASMC
0.0251701	0.392878	0.183	0.057	1	Abat	ASMC
0.00129439	0.392241	0.767	0.807	1	Ntrk3	ASMC
0.000435237	0.389068	1	1	1	mt-Co2	ASMC
0.00422571	0.388947	1	1	1	mt-Nd1	ASMC
0.0484908	0.384278	0.133	0.086	1	Ttll5	ASMC
0.0824635	0.38253	0.25	0.2	1	Chst3	ASMC
0.0747855	0.382011	0.8	0.836	1	Ankrd11	ASMC
0.0551794	0.38188	0.183	0.129	1	Gm4876	ASMC
0.0225422	0.380838	0.267	0.179	1	Lypla2	ASMC
0.000729197	0.379312	0.917	0.921	1	Pde3a	ASMC
7.39952e-06	0.378707	0.967	1	0.176412	Dst	ASMC
0.112787	0.378382	0.133	0.057	1	Zfp280b	ASMC
0.0317385	0.375562	0.5	0.371	1	B4galt1	ASMC
0.0736793	0.374055	0.467	0.364	1	Atp6v1d	ASMC
0.0481785	0.373945	0.633	0.729	1	Aip	ASMC
0.00771873	0.373609	0.633	0.521	1	Herc1	ASMC
0.0314841	0.372416	0.633	0.629	1	Ubn2	ASMC
0.0175716	0.371393	0.75	0.764	1	Nisch	ASMC
0.0271129	0.371098	0.783	0.764	1	Ppig	ASMC
0.210963	0.370305	0.583	0.564	1	Ssbp3	ASMC
0.0267563	0.370236	0.517	0.479	1	Swt1	ASMC
0.0881592	0.369875	0.267	0.171	1	Klhl28	ASMC
0.00459238	0.366766	1	1	1	mt-Cytb	ASMC
0.0236997	0.366369	0.933	0.95	1	Col3a1	ASMC
0.00603761	0.365933	0.367	0.45	1	Yif1a	ASMC
0.0500954	0.365631	0.4	0.364	1	Ngly1	ASMC
0.100611	0.363337	0.233	0.2	1	Trim3	ASMC
0.0619186	0.362817	0.733	0.786	1	Prdm6	ASMC
0.00520128	0.361923	0.8	0.764	1	Fryl	ASMC
0.0990941	0.36027	0.583	0.45	1	Zc3h14	ASMC
0.0340377	0.359959	0.433	0.286	1	Heg1	ASMC
0.0249517	0.359073	0.267	0.257	1	Dot1l	ASMC
0.107459	0.358348	0.233	0.179	1	Hr	ASMC
0.128553	0.357222	0.217	0.114	1	Rusc1	ASMC
0.154267	0.356545	0.283	0.243	1	Taf1a	ASMC
0.0666725	0.356046	0.317	0.25	1	Cpped1	ASMC
0.344294	0.355431	0.617	0.529	1	Heyl	ASMC
0.203595	0.353581	0.317	0.25	1	Med19	ASMC
0.0638044	0.353489	0.117	0.079	1	Cep135	ASMC
0.16704	0.353024	0.2	0.171	1	Taf6	ASMC
0.104338	0.35299	0.283	0.2	1	Fam49a	ASMC
0.175347	0.352133	0.65	0.614	1	Mark1	ASMC
0.0902894	0.351715	0.25	0.15	1	Tbc1d8b	ASMC
0.22478	0.351466	0.133	0.086	1	Sema4b	ASMC
0.0374228	0.351337	0.4	0.357	1	Ammecr1l	ASMC
0.0258757	0.350727	0.767	0.714	1	Rab12	ASMC
0.160983	0.350302	0.283	0.179	1	Nptxr	ASMC
0.160337	0.349631	0.85	0.793	1	Tes	ASMC
0.283403	0.348871	0.817	0.757	1	Qsox1	ASMC
0.387559	0.348785	0.783	0.786	1	Hnrnph1	ASMC
0.0409103	0.347822	0.617	0.607	1	Klc1	ASMC
0.00259542	0.346497	0.35	0.2	1	Sdc3	ASMC
0.0414351	0.344047	0.467	0.471	1	Ssbp1	ASMC
0.146367	0.343418	0.2	0.179	1	Ro60	ASMC
0.078281	0.342069	0.133	0.05	1	Mtrr	ASMC
0.0295456	0.341891	0.667	0.514	1	2210016L21Rik	ASMC
0.0249581	0.34103	0.733	0.693	1	Zbtb4	ASMC
0.0018506	0.340356	0.917	0.893	1	Lnpep	ASMC
0.0112819	0.340261	0.25	0.093	1	Depdc5	ASMC
0.00572035	0.339918	0.75	0.75	1	Samd4	ASMC
0.00787984	0.338992	0.85	0.907	1	Adgrl2	ASMC
0.249276	0.338777	0.4	0.321	1	Srcap	ASMC
0.0582106	0.337518	0.683	0.621	1	Perp	ASMC
0.155829	0.337441	0.25	0.15	1	Acvr2a	ASMC
0.0591694	0.337239	0.55	0.5	1	Hnrnph2	ASMC
0.0279846	0.336851	0.417	0.429	1	Cd99l2	ASMC
0.135128	0.335196	0.2	0.107	1	Dzip1	ASMC
0.239238	0.335021	0.167	0.114	1	Ptcd2	ASMC
0.178003	0.334464	0.483	0.45	1	Ift81	ASMC
0.207957	0.333485	0.367	0.329	1	Angel2	ASMC
3.07794e-05	0.332708	0.75	0.879	0.733811	Col6a2	ASMC
0.00250707	0.33225	0.433	0.2	1	0610009B22Rik	ASMC
0.0143623	0.331663	0.067	0.1	1	H2-Aa	ASMC
0.142535	0.331438	0.15	0.121	1	Mtfmt	ASMC
0.0173553	0.331414	0.783	0.764	1	Mycbp2	ASMC
0.0219694	0.331395	0.7	0.536	1	Lix1l	ASMC
7.05856e-05	0.330952	0.933	0.993	1	Son	ASMC
0.0173176	0.330675	0.733	0.693	1	Trip11	ASMC
0.190096	0.330543	0.233	0.15	1	Med17	ASMC
0.187128	0.3293	0.333	0.279	1	Fbxl5	ASMC
0.0296105	0.327811	0.15	0.2	1	Prelid2	ASMC
0.0611084	0.327749	0.1	0.021	1	Zfp759	ASMC
0.222909	0.32767	0.1	0.043	1	Gm5532	ASMC
0.254921	0.327265	0.417	0.486	1	Sde2	ASMC
0.00209816	0.327211	0.85	0.914	1	Tacc2	ASMC
0.0039015	0.326721	0.917	0.957	1	Col4a1	ASMC
0.0371374	0.326536	0.717	0.693	1	Hnrnpdl	ASMC
0.0795713	0.326102	0.367	0.25	1	Nrbp2	ASMC
0.109915	0.325802	0.817	0.771	1	Aspn	ASMC
0.0452285	0.325033	0.6	0.557	1	Eprs	ASMC
0.0197288	0.324457	0.517	0.314	1	Smarcc1	ASMC
0.245474	0.324268	0.133	0.071	1	Gprasp2	ASMC
0.137595	0.323932	0.183	0.15	1	Zfp598	ASMC
0.0400664	0.323436	0.5	0.486	1	Prpf39	ASMC
0.0964044	0.323331	0.917	0.936	1	Plcb4	ASMC
0.00430221	0.323137	0.733	0.821	1	Zeb2	ASMC
0.0558566	0.322536	0.617	0.686	1	Serping1	ASMC
0.190687	0.322425	0.633	0.614	1	Itgav	ASMC
0.519795	0.322072	0.317	0.314	1	Tle5	ASMC
0.234212	0.320267	0.167	0.1	1	Gtpbp3	ASMC
0.0388561	0.320143	0.267	0.236	1	Polg	ASMC
0.198025	0.3199	0.167	0.093	1	Tjap1	ASMC
0.0702682	0.319879	0.433	0.329	1	Slc39a14	ASMC
0.0710776	0.31925	0.583	0.5	1	Rela	ASMC
0.0441464	0.319022	0.65	0.479	1	Akt3	ASMC
0.612187	0.318976	0.5	0.521	1	Fabp3	ASMC
0.000752962	0.318719	0.833	0.871	1	Taok1	ASMC
0.16072	0.318595	0.45	0.343	1	Birc2	ASMC
0.239894	0.317082	0.3	0.229	1	Kbtbd2	ASMC
0.17414	0.316959	0.267	0.164	1	Gpx7	ASMC
0.0680049	0.316558	0.683	0.75	1	Dact3	ASMC
0.210198	0.316517	0.283	0.207	1	Arl2bp	ASMC
0.0222528	0.316486	0.717	0.729	1	Ago2	ASMC
0.00959061	0.316242	0.417	0.379	1	Tmem263	ASMC
0.134204	0.31573	0.567	0.521	1	Tmed5	ASMC
0.00272625	0.315592	0.533	0.5	1	Specc1l	ASMC
0.0318355	0.315428	0.733	0.764	1	Pcm1	ASMC
0.0069404	0.314983	0.483	0.593	1	Ppic	ASMC
0.0735369	0.314606	0.617	0.543	1	Psmc1	ASMC
0.176252	0.314168	0.783	0.821	1	Usp9x	ASMC
0.17885	0.314085	0.367	0.321	1	Wdr33	ASMC
0.0347096	0.31367	0.75	0.829	1	Mrpl23	ASMC
0.0821964	0.313255	0.5	0.421	1	Zyg11b	ASMC
0.0696853	0.313234	0.2	0.193	1	Ip6k2	ASMC
0.0310886	0.31276	0.617	0.571	1	Sel1l	ASMC
0.131482	0.312501	0.267	0.25	1	Thoc6	ASMC
0.0467353	0.31233	0.583	0.579	1	Csnk1g2	ASMC
0.110091	0.311844	0.183	0.079	1	Neurl4	ASMC
0.349506	0.31179	0.25	0.236	1	Cog6	ASMC
0.11943	0.311155	0.25	0.129	1	Slc22a2	ASMC
0.00383026	0.311129	0.55	0.514	1	2510009E07Rik	ASMC
0.200968	0.310669	0.267	0.193	1	Nol8	ASMC
0.0135437	0.309538	0.25	0.114	1	Zfp358	ASMC
0.0199243	0.309283	0.567	0.414	1	Ubr1	ASMC
0.088264	0.309265	0.617	0.586	1	Setd5	ASMC
0.0879715	0.30854	0.9	0.879	1	Prss23	ASMC
0.162247	0.307903	0.617	0.593	1	Tgfbr1	ASMC
0.2287	0.307704	0.417	0.329	1	Dmwd	ASMC
0.0469589	0.307659	0.55	0.414	1	Mbtps1	ASMC
0.136865	0.307396	0.817	0.743	1	Itpr1	ASMC
0.00291186	0.306988	0.867	0.957	1	Rhoc	ASMC
0.0815452	0.306599	0.117	0.121	1	Czib	ASMC
0.0125227	0.306545	0.55	0.6	1	Azin1	ASMC
0.0567425	0.306257	0.333	0.207	1	Cdk16	ASMC
0.129137	0.305154	0.233	0.121	1	Yeats2	ASMC
0.274187	0.30508	0.167	0.107	1	Fbxo27	ASMC
0.0557366	0.304795	0.4	0.314	1	Dhrs1	ASMC
0.276219	0.304745	0.1	0.05	1	Abca7	ASMC
0.138468	0.304128	0.467	0.464	1	Znrd1	ASMC
0.011713	0.303953	0.65	0.6	1	Myh9	ASMC
0.190661	0.30345	0.233	0.229	1	Mllt3	ASMC
0.0170239	0.303382	0.383	0.45	1	Cystm1	ASMC
0.149457	0.302418	0.55	0.521	1	Kmt5b	ASMC
0.144922	0.302219	0.283	0.293	1	Aopep	ASMC
0.0274424	0.302143	0.883	0.914	1	Eif3a	ASMC
0.147549	0.302058	0.433	0.343	1	R3hdm4	ASMC
0.00855035	0.301924	1	1	1	mt-Nd4	ASMC
0.214002	0.30185	0.633	0.621	1	Uba2	ASMC
0.214291	0.30148	0.617	0.5	1	Eef2k	ASMC
0.0844395	0.301325	0.233	0.129	1	Abtb1	ASMC
0.0256726	0.301209	0.133	0.043	1	Zfp958	ASMC
2.37867e-07	0.300963	0.183	0	0.005671	Ighg2b	ASMC
0.0441455	0.300891	0.317	0.229	1	Abca2	ASMC
0.0383637	0.300646	0.217	0.2	1	Dnaja3	ASMC
0.00110784	0.299772	0.433	0.179	1	Naa16	ASMC
0.0590808	0.299759	0.617	0.471	1	Lrp10	ASMC
0.0345737	0.299695	0.283	0.143	1	Fkbp15	ASMC
0.00856411	0.298829	1	1	1	Myh11	ASMC
0.000175781	0.298748	0.7	0.771	1	Sun2	ASMC
0.317045	0.298735	0.25	0.171	1	Anapc10	ASMC
0.365581	0.298546	0.467	0.364	1	Gga2	ASMC
0.328034	0.298217	0.467	0.393	1	Gon4l	ASMC
0.110904	0.298062	0.1	0.064	1	H2-Eb1	ASMC
0.0710704	0.297884	0.35	0.221	1	Mrpl22	ASMC
0.0869447	0.297123	0.433	0.436	1	Tgfb3	ASMC
0.391766	0.295456	0.567	0.514	1	Ppil4	ASMC
0.355283	0.294502	0.383	0.429	1	Mettl7a1	ASMC
0.149039	0.293495	0.217	0.25	1	Morc2a	ASMC
0.0579876	0.29329	0.733	0.714	1	Pcgf5	ASMC
0.000722761	0.292021	0.35	0.129	1	Zfp46	ASMC
0.0607614	0.291978	0.467	0.457	1	Ehd1	ASMC
0.699235	0.291954	0.567	0.586	1	Fam126b	ASMC
0.119908	0.29173	0.767	0.693	1	Tns2	ASMC
0.180968	0.291698	0.233	0.264	1	Isca2	ASMC
0.0113693	0.29163	0.167	0.157	1	D430042O09Rik	ASMC
0.320056	0.291414	0.85	0.879	1	Clic1	ASMC
0.006825	0.290544	0.383	0.179	1	Pi4ka	ASMC
0.0914943	0.28999	0.533	0.407	1	Ubr3	ASMC
0.174991	0.289965	0.4	0.371	1	Ypel2	ASMC
0.110286	0.289912	0.667	0.607	1	Dcaf8	ASMC
0.615872	0.289855	0.383	0.407	1	Cdh11	ASMC
0.045849	0.289386	0.683	0.671	1	Zranb2	ASMC
0.0903277	0.289279	0.417	0.3	1	Fam114a1	ASMC
0.168481	0.289224	0.15	0.171	1	Mrpl53	ASMC
0.121071	0.289003	0.6	0.657	1	Gm16286	ASMC
0.00073727	0.288754	0.9	0.95	1	Hnrnpa3	ASMC
0.0502698	0.288323	0.433	0.279	1	Epn1	ASMC
0.0025932	0.287913	0.783	0.907	1	Nr3c1	ASMC
0.0474281	0.287801	0.783	0.679	1	Ehbp1l1	ASMC
0.460964	0.287531	0.917	0.936	1	B2m	ASMC
0.115626	0.286986	0.633	0.679	1	Ext1	ASMC
0.231941	0.286826	0.317	0.314	1	Dgcr2	ASMC
0.0222226	0.286293	0.483	0.293	1	Jak2	ASMC
0.0300979	0.28557	0.433	0.279	1	Tia1	ASMC
0.0154966	0.285467	0.883	0.957	1	Sptbn1	ASMC
0.0587348	0.285352	0.567	0.479	1	Uso1	ASMC
0.132239	0.28494	0.483	0.471	1	Rab3d	ASMC
0.370297	0.284748	0.15	0.121	1	Csgalnact1	ASMC
0.00108418	0.2847	0.633	0.771	1	Mtus1	ASMC
0.605213	0.284257	0.583	0.579	1	Mknk2	ASMC
0.256858	0.284159	0.3	0.271	1	1110059E24Rik	ASMC
0.0079949	0.283972	0.117	0.107	1	Ints14	ASMC
0.0297203	0.283967	0.417	0.329	1	Ccdc90b	ASMC
0.0149951	0.283563	0.817	0.879	1	Axl	ASMC
0.412876	0.28313	0.1	0.1	1	Vps35l	ASMC
0.0535094	0.28284	0.283	0.15	1	Pi4k2b	ASMC
0.0414694	0.28241	0.65	0.729	1	Kmt2c	ASMC
0.0395463	0.282373	0.45	0.35	1	Agl	ASMC
0.0853727	0.282193	0.35	0.329	1	Plin2	ASMC
0.0479333	0.28175	0.217	0.25	1	Pakap.1	ASMC
0.204644	0.281716	0.45	0.436	1	Orai3	ASMC
0.0120547	0.281074	0.417	0.464	1	Camsap2	ASMC
0.0647649	0.280999	0.633	0.486	1	Kdm5a	ASMC
0.249003	0.280823	0.25	0.236	1	Trp53bp1	ASMC
0.318978	0.280393	0.467	0.471	1	Bag2	ASMC
0.150369	0.280196	0.533	0.414	1	Fat4	ASMC
0.231972	0.279896	0.133	0.121	1	Zfp384	ASMC
0.0675043	0.279749	0.683	0.764	1	Psmd8	ASMC
0.164183	0.27974	0.267	0.2	1	Arhgap24	ASMC
0.398515	0.279635	0.2	0.129	1	Cep250	ASMC
0.00422736	0.279461	0.733	0.8	1	Lims1	ASMC
0.10697	0.279358	0.367	0.307	1	Ranbp9	ASMC
0.41052	0.279208	0.133	0.107	1	Tmem101	ASMC
0.24555	0.278946	0.233	0.214	1	Fam110b	ASMC
0.084288	0.278818	0.483	0.4	1	Slc38a10	ASMC
0.150817	0.27875	0.65	0.664	1	Col6a3	ASMC
0.0826045	0.278166	0.833	0.886	1	Col6a1	ASMC
0.00286801	0.278155	0.333	0.379	1	Dhx30	ASMC
0.285937	0.277827	0.617	0.536	1	Dnm1l	ASMC
0.109151	0.277715	0.267	0.193	1	Pex3	ASMC
0.107545	0.277045	0.55	0.55	1	Kif13a	ASMC
0.0190156	0.276863	0.933	0.986	1	Filip1l	ASMC
0.120569	0.276733	0.25	0.271	1	Tmem131l	ASMC
0.0377965	0.276257	0.383	0.336	1	Sfxn3	ASMC
0.268163	0.275931	0.433	0.393	1	Mapkap1	ASMC
0.138713	0.275744	0.7	0.607	1	Ccdc82	ASMC
0.506113	0.275599	0.2	0.164	1	Slc38a9	ASMC
0.113161	0.275569	0.267	0.164	1	Gm45670	ASMC
0.0335895	0.275189	0.2	0.079	1	Morc4	ASMC
0.149641	0.27497	0.25	0.171	1	Pibf1	ASMC
0.158477	0.274864	0.55	0.471	1	Ctnnd1	ASMC
0.155552	0.274736	0.15	0.093	1	Cactin	ASMC
0.0987552	0.274444	0.333	0.264	1	Lonp1	ASMC
0.437085	0.274286	0.167	0.107	1	Gtpbp10	ASMC
0.0978012	0.274238	0.167	0.086	1	Layn	ASMC
0.00931634	0.273968	0.967	1	1	Psap	ASMC
0.0093655	0.27312	0.683	0.8	1	Cggbp1	ASMC
0.000894106	0.272793	0.383	0.529	1	Ccs	ASMC
0.0340769	0.272754	0.883	0.893	1	Nbeal1	ASMC
0.130989	0.272748	0.35	0.25	1	Fuz	ASMC
0.00272608	0.272634	0.283	0.093	1	Gm26853	ASMC
0.0290253	0.272363	0.983	1	1	Ddx5	ASMC
0.0671713	0.272204	0.833	0.843	1	Pja2	ASMC
0.0058176	0.271755	0.283	0.107	1	Zufsp	ASMC
0.0944003	0.271747	0.933	0.936	1	Csnk1a1	ASMC
0.0313218	0.271523	0.633	0.621	1	Peli2	ASMC
0.11048	0.271358	0.683	0.6	1	Epn2	ASMC
0.0920888	0.270887	0.283	0.2	1	Cdk7	ASMC
0.151291	0.270473	0.467	0.321	1	Itga4	ASMC
0.0435014	0.270413	0.533	0.564	1	Dhx32	ASMC
0.0557411	0.270246	0.55	0.493	1	Wdr6	ASMC
0.185759	0.270215	0.567	0.55	1	Larp1	ASMC
0.3445	0.270067	0.583	0.5	1	Api5	ASMC
0.209057	0.269974	0.4	0.336	1	Ehmt2	ASMC
0.0171312	0.269922	0.55	0.529	1	Ncoa3	ASMC
0.0176288	0.269503	0.867	0.936	1	Lamb2	ASMC
0.044045	0.269288	0.083	0.121	1	Bbs2	ASMC
0.276657	0.268854	0.617	0.514	1	Cul5	ASMC
0.173444	0.26884	0.217	0.15	1	Tspan17	ASMC
0.450571	0.268311	0.267	0.221	1	Gmpr2	ASMC
0.207408	0.26823	0.25	0.236	1	Snrnp25	ASMC
0.182253	0.267984	0.35	0.321	1	Hltf	ASMC
0.000513886	0.267892	0.433	0.579	1	Fh1	ASMC
0.0459037	0.267263	0.783	0.729	1	Scaf11	ASMC
0.0526121	0.267144	0.383	0.307	1	Elovl5	ASMC
0.143225	0.26672	0.383	0.264	1	Sh3pxd2b	ASMC
0.0241531	0.266442	0.3	0.214	1	Exoc1	ASMC
0.149277	0.266272	0.383	0.264	1	Igsf3	ASMC
0.00888521	0.265673	0.5	0.614	1	Ccdc85b	ASMC
0.0206951	0.265117	0.433	0.236	1	Rbm15	ASMC
0.120786	0.264648	0.45	0.464	1	Bin1	ASMC
0.158093	0.264434	0.233	0.2	1	Aff3	ASMC
0.429505	0.264365	0.367	0.314	1	Wtap	ASMC
0.149589	0.263065	0.55	0.564	1	Araf	ASMC
0.204309	0.262551	0.833	0.9	1	Eif3e	ASMC
0.209936	0.261923	0.117	0.121	1	Med23	ASMC
0.0252862	0.261849	0.75	0.8	1	Cab39	ASMC
0.00743214	0.261331	0.533	0.521	1	Prpf8	ASMC
0.338979	0.261323	0.15	0.136	1	Dusp28	ASMC
0.0657198	0.260987	0.9	0.921	1	Itga9	ASMC
0.0211463	0.260976	0.467	0.436	1	Rnf167	ASMC
0.240749	0.260512	0.717	0.671	1	Fam168a	ASMC
0.27614	0.260003	0.3	0.207	1	Sap30bp	ASMC
0.00264216	0.259959	0.533	0.571	1	Mga	ASMC
0.142152	0.259944	0.133	0.071	1	Crlf1	ASMC
0.196086	0.25979	0.45	0.55	1	Dhx36	ASMC
0.0901786	0.259745	0.267	0.2	1	Strip1	ASMC
0.0508951	0.259621	0.933	0.979	1	Col1a2	ASMC
0.0610191	0.259592	0.267	0.143	1	Rad51d	ASMC
0.0725095	0.259472	0.65	0.629	1	Ppp2r2a	ASMC
0.00630127	0.258924	0.883	0.929	1	Srrm2	ASMC
0.132668	0.258735	0.15	0.071	1	Tpmt	ASMC
0.12878	0.258142	0.45	0.457	1	Mrpl15	ASMC
0.508069	0.257957	0.217	0.164	1	Rbfa	ASMC
0.509957	0.257765	0.367	0.286	1	Tmem26	ASMC
0.155969	0.257604	0.65	0.657	1	Nckap1	ASMC
0.0458999	0.257376	0.417	0.271	1	Morc3	ASMC
0.00457683	0.257358	0.233	0.064	1	Hist4h4	ASMC
0.166166	0.256906	0.433	0.336	1	Tmem127	ASMC
0.294811	0.256643	0.5	0.5	1	Slit3	ASMC
0.32781	0.256624	0.55	0.507	1	Lrrc17	ASMC
0.00934815	0.256367	0.683	0.65	1	Tulp4	ASMC
0.0265135	0.255798	0.283	0.286	1	Gga1	ASMC
0.000300049	0.25545	0.733	0.886	1	Rhoj	ASMC
0.0640504	0.254524	0.4	0.307	1	Zfp560	ASMC
0.0482098	0.254403	0.3	0.214	1	Bcas3	ASMC
0.155074	0.253809	0.233	0.171	1	Prkce	ASMC
0.11056	0.253555	0.35	0.229	1	Tm9sf4	ASMC
0.576087	0.25348	0.2	0.186	1	Reep1	ASMC
0.129895	0.253316	0.417	0.421	1	Naa10	ASMC
0.137582	0.252733	0.55	0.529	1	Lifr	ASMC
0.098063	0.252399	0.233	0.286	1	Sema3b	ASMC
0.0905588	0.252055	0.183	0.107	1	Tmem223	ASMC
0.248478	0.251838	0.533	0.55	1	Surf4	ASMC
0.496757	0.251706	0.35	0.279	1	Mau2	ASMC
0.0444547	0.25161	0.7	0.793	1	Stub1	ASMC
0.16674	0.251329	0.55	0.407	1	Hey2	ASMC
0.0675554	0.251312	0.583	0.421	1	Tbc1d20	ASMC
0.027478	0.251043	0.9	0.936	1	Ilk	ASMC
0.18947	0.250889	0.717	0.714	1	G3bp1	ASMC
0.0324545	0.250399	0.433	0.329	1	Adam10	ASMC
0.539535	0.250027	0.367	0.329	1	Tmod1	ASMC
0.17596	0.250012	0.433	0.414	1	Ifngr1	ASMC
0.0758159	0.249982	0.167	0.214	1	Zbed3	ASMC
0.0311142	0.249241	0.45	0.357	1	Bckdha	ASMC
0.0261313	0.249218	0.283	0.207	1	2410089E03Rik	ASMC
0.175275	0.249073	0.3	0.2	1	Nob1	ASMC
0.152351	0.249056	0.367	0.35	1	Orc4	ASMC
0.501536	0.248791	0.4	0.371	1	Atg12	ASMC
0.0128095	0.24857	0.517	0.3	1	Zbtb8os	ASMC
0.1327	0.248204	0.167	0.114	1	Pgm1	ASMC
0.220739	0.248117	0.933	0.95	1	Ckb	ASMC
0.0780969	0.247582	0.45	0.329	1	D17Wsu92e	ASMC
0.00971223	0.247513	0.85	0.907	1	Cspg4	ASMC
0.173893	0.247181	0.233	0.179	1	Tdp2	ASMC
0.456457	0.24614	0.483	0.421	1	Szrd1	ASMC
0.0309269	0.246003	0.933	0.964	1	Dpysl3	ASMC
0.0668438	0.245928	0.183	0.079	1	Akr1b10	ASMC
0.210533	0.245351	0.6	0.6	1	Anxa4	ASMC
0.00993589	0.244341	0.2	0.057	1	Zbtb17	ASMC
0.443653	0.243826	0.283	0.2	1	Malt1	ASMC
0.0714891	0.243685	0.317	0.3	1	Gadd45gip1	ASMC
0.143213	0.243616	0.35	0.386	1	Map3k3	ASMC
0.158698	0.243228	0.367	0.386	1	Atf5	ASMC
0.00635828	0.243155	0.783	0.821	1	Prkacb	ASMC
0.141999	0.242982	0.5	0.536	1	Cdk4	ASMC
0.0419948	0.24261	0.65	0.671	1	Idh3g	ASMC
0.607735	0.242467	0.717	0.714	1	Ndufs2	ASMC
0.0123876	0.24224	0.467	0.486	1	Exoc5	ASMC
0.073513	0.242101	0.567	0.536	1	Ddx1	ASMC
0.177294	0.241984	0.633	0.664	1	Ppp2r1a	ASMC
0.00531571	0.241519	0.783	0.857	1	Golgb1	ASMC
0.0116084	0.241382	0.6	0.371	1	Adam33	ASMC
0.0609007	0.241212	0.45	0.443	1	Lama5	ASMC
0.0435551	0.24086	0.683	0.714	1	U2surp	ASMC
0.296656	0.240753	0.45	0.436	1	Chd2	ASMC
0.278335	0.240602	0.4	0.421	1	2810004N23Rik	ASMC
0.154559	0.240538	0.683	0.6	1	Nek9	ASMC
0.0955595	0.24036	0.167	0.164	1	Dock9	ASMC
0.342092	0.240192	0.15	0.164	1	Odr4	ASMC
0.148661	0.240138	0.417	0.314	1	Golga2	ASMC
0.202449	0.240022	0.95	0.936	1	Gpc6	ASMC
0.118274	0.239934	0.433	0.321	1	Paxbp1	ASMC
0.171827	0.239856	0.4	0.329	1	Zfp568	ASMC
0.255768	0.239739	0.517	0.45	1	Uhrf2	ASMC
0.197409	0.239352	0.633	0.521	1	Ryr2	ASMC
0.000646575	0.238916	0.85	0.943	1	Kmt2e	ASMC
0.00870373	0.238824	0.617	0.693	1	Josd2	ASMC
0.0659752	0.238448	0.633	0.7	1	Colec12	ASMC
0.113223	0.237473	0.833	0.814	1	Rasl12	ASMC
0.564054	0.237355	0.133	0.136	1	Scly	ASMC
0.631744	0.237056	0.267	0.243	1	Rnf5	ASMC
0.118966	0.236978	0.267	0.221	1	Tmem38a	ASMC
0.388139	0.236343	0.517	0.557	1	St3gal2	ASMC
0.181353	0.236274	0.267	0.164	1	Stxbp5	ASMC
0.0100386	0.236154	0.8	0.879	1	Esyt2	ASMC
0.0255979	0.236105	0.233	0.1	1	Dmtn	ASMC
0.630043	0.235854	0.383	0.336	1	Dlat	ASMC
0.254555	0.235729	0.6	0.5	1	Impa1	ASMC
0.0962694	0.235696	0.217	0.293	1	Cxxc1	ASMC
0.0363874	0.235613	0.4	0.329	1	Washc4	ASMC
0.195921	0.23512	0.45	0.336	1	Zscan26	ASMC
0.0411665	0.235079	0.367	0.2	1	Mtor	ASMC
0.0863173	0.235001	0.75	0.657	1	Pik3ca	ASMC
0.0824812	0.234929	0.65	0.671	1	Sntb2	ASMC
0.23522	0.234903	0.267	0.186	1	Terf2	ASMC
0.0165995	0.234519	0.233	0.293	1	Pogz	ASMC
0.0111334	0.234295	0.867	0.936	1	Pde5a	ASMC
0.125559	0.23407	0.7	0.636	1	Emd	ASMC
0.0697046	0.233842	0.117	0.036	1	3110056K07Rik	ASMC
0.0819924	0.23381	0.283	0.336	1	Ctsf	ASMC
0.64626	0.233562	0.167	0.121	1	Srfbp1	ASMC
0.269373	0.233146	0.5	0.5	1	Rere	ASMC
0.0740078	0.233102	0.467	0.379	1	Ppp6c	ASMC
0.00262304	0.233028	0.917	0.971	1	Dmd	ASMC
0.053033	0.232891	0.283	0.3	1	Praf2	ASMC
0.642059	0.232441	0.417	0.379	1	Copz1	ASMC
0.301127	0.232229	0.733	0.729	1	Pdha1	ASMC
0.537711	0.231459	0.783	0.8	1	Ddx39b	ASMC
0.136612	0.231234	0.183	0.229	1	Per2	ASMC
0.0721436	0.231003	0.617	0.643	1	Ctcf	ASMC
0.31521	0.230768	0.4	0.364	1	Lsm1	ASMC
0.10181	0.230661	0.283	0.286	1	Gripap1	ASMC
0.0289047	0.230431	0.583	0.614	1	Cacna1c	ASMC
0.0139126	0.230334	0.95	0.986	1	Zyx	ASMC
0.307789	0.229944	0.317	0.3	1	Spon1	ASMC
0.0573383	0.229821	0.267	0.129	1	Tomm40l	ASMC
0.113296	0.229801	0.467	0.436	1	Aff1	ASMC
0.259188	0.229617	0.6	0.543	1	Secisbp2l	ASMC
0.362335	0.229581	0.15	0.171	1	Vipas39	ASMC
0.240847	0.22936	0.533	0.55	1	Slc16a7	ASMC
0.077852	0.228932	0.217	0.164	1	Apol6	ASMC
0.106626	0.228783	0.383	0.321	1	Phkb	ASMC
0.590973	0.228679	0.367	0.314	1	Sox6	ASMC
0.489412	0.228632	0.517	0.521	1	Prkg1	ASMC
0.0781611	0.228282	0.233	0.193	1	Atm	ASMC
0.179241	0.22816	0.167	0.214	1	Syt15	ASMC
0.706864	0.228115	0.467	0.521	1	Notch2	ASMC
0.210565	0.22802	0.517	0.536	1	Mrpl27	ASMC
0.207866	0.227972	0.217	0.143	1	Nfya	ASMC
0.765257	0.227883	0.533	0.493	1	Akap12	ASMC
0.00886542	0.227851	0.367	0.379	1	Prrc1	ASMC
0.355275	0.227269	0.2	0.129	1	Kcnb1	ASMC
0.0356788	0.227251	0.167	0.229	1	Ado	ASMC
0.394235	0.227125	0.25	0.243	1	Flnb	ASMC
0.101271	0.2269	0.25	0.214	1	Tmem141	ASMC
0.713252	0.226763	0.183	0.143	1	Aplp1	ASMC
0.549121	0.226734	0.55	0.5	1	Derl1	ASMC
0.00383155	0.226682	0.833	0.95	1	Plxdc2	ASMC
0.41514	0.226594	0.167	0.171	1	Rnf213	ASMC
0.43428	0.226088	0.6	0.514	1	Lin7c	ASMC
0.17472	0.225816	0.783	0.736	1	Fzd1	ASMC
0.624517	0.225707	0.533	0.486	1	Ssrp1	ASMC
0.113431	0.225684	0.567	0.407	1	Brwd1	ASMC
0.000351367	0.225607	0.917	1	1	Ahnak	ASMC
0.18255	0.225342	0.817	0.821	1	Ddr2	ASMC
0.196312	0.225032	0.25	0.179	1	Nap1l5	ASMC
0.230216	0.225005	0.45	0.464	1	Itfg1	ASMC
0.219681	0.224565	0.15	0.179	1	Unc119	ASMC
0.0606204	0.224551	0.183	0.236	1	Wars	ASMC
0.0104365	0.224447	0.767	0.829	1	Gng12	ASMC
0.0383674	0.224349	0.533	0.579	1	Cr1l	ASMC
0.122639	0.224323	0.317	0.3	1	Stx6	ASMC
0.220084	0.22416	0.45	0.379	1	Dpp8	ASMC
0.325054	0.224057	0.517	0.421	1	Hdac2	ASMC
0.185746	0.224042	0.517	0.493	1	Ddx46	ASMC
0.20128	0.223895	0.517	0.414	1	Ppm1g	ASMC
0.641144	0.223701	0.183	0.179	1	Spred2	ASMC
0.151825	0.223691	0.6	0.457	1	Smndc1	ASMC
0.0730616	0.223522	0.8	0.764	1	Pum2	ASMC
0.565138	0.223321	0.633	0.6	1	Ddx17	ASMC
0.0259316	0.223283	0.967	0.979	1	Fhl1	ASMC
0.161568	0.223283	1	1	1	mt-Co1	ASMC
0.184373	0.223275	0.683	0.621	1	Impad1	ASMC
0.192699	0.223168	0.1	0.057	1	Mtrf1	ASMC
0.597593	0.223122	0.5	0.486	1	Anapc16	ASMC
0.669091	0.223055	0.25	0.214	1	Tcn2	ASMC
0.436167	0.223049	0.667	0.636	1	Mkln1	ASMC
0.0591104	0.222953	0.183	0.086	1	Polr3c	ASMC
0.225668	0.222908	0.2	0.136	1	Slc35f6	ASMC
0.400991	0.222748	0.267	0.207	1	Wdr75	ASMC
0.271936	0.222719	0.417	0.364	1	Gbf1	ASMC
0.0125185	0.222714	0.283	0.3	1	Lrig3	ASMC
0.153309	0.22246	0.383	0.364	1	Cdc26	ASMC
0.310902	0.222327	0.267	0.221	1	Exosc1	ASMC
0.0010464	0.222185	0.333	0.486	1	Mmadhc	ASMC
0.0215855	0.222167	0.633	0.779	1	Ddrgk1	ASMC
0.535221	0.222091	0.367	0.314	1	Stam	ASMC
0.422446	0.221824	0.85	0.864	1	Ndufab1	ASMC
0.122879	0.221075	0.733	0.764	1	Mfhas1	ASMC
0.206956	0.221047	0.467	0.343	1	Emc1	ASMC
0.00585987	0.221043	0.5	0.629	1	Csnk2b	ASMC
0.62006	0.220714	0.3	0.286	1	Poldip3	ASMC
0.44035	0.220595	0.75	0.707	1	Ptpn11	ASMC
0.19848	0.220518	0.383	0.343	1	Bdh1	ASMC
0.0655278	0.220491	0.4	0.25	1	Fbxo28	ASMC
0.126667	0.220443	0.067	0.107	1	Ly75	ASMC
0.221062	0.220431	0.45	0.336	1	Rasal2	ASMC
0.133889	0.220312	0.433	0.307	1	Tars	ASMC
0.153528	0.220231	0.533	0.421	1	Tmem259	ASMC
0.714727	0.220203	0.333	0.286	1	Hmgxb4	ASMC
0.000919906	0.220072	0.317	0.279	1	Sestd1	ASMC
0.183822	0.219901	0.15	0.071	1	Hps5	ASMC
0.0161418	0.219768	0.7	0.793	1	Cdo1	ASMC
0.264417	0.219621	0.383	0.3	1	Atad2b	ASMC
0.182565	0.219614	0.4	0.329	1	Lepr	ASMC
0.213345	0.21932	0.383	0.3	1	Crlf2	ASMC
0.114996	0.218804	0.317	0.2	1	Zfp945	ASMC
0.269992	0.218714	0.133	0.079	1	Zfp120	ASMC
0.296211	0.21831	0.45	0.364	1	Arhgap35	ASMC
0.0597891	0.218165	0.733	0.757	1	Rap1a	ASMC
0.600549	0.21784	0.4	0.364	1	Wdr82	ASMC
0.339015	0.217823	0.25	0.193	1	Ddx49	ASMC
0.195993	0.217591	0.15	0.107	1	Adal	ASMC
0.12369	0.217544	0.35	0.364	1	Fnbp1	ASMC
0.767591	0.217468	0.283	0.293	1	Ddx10	ASMC
0.739769	0.217002	0.25	0.221	1	Tdrd3	ASMC
0.0756715	0.216984	0.333	0.186	1	Zfp329	ASMC
0.664097	0.216976	0.8	0.8	1	Fibin	ASMC
0.141446	0.216885	0.683	0.671	1	St5	ASMC
0.0311394	0.216603	0.283	0.321	1	Coa6	ASMC
0.164728	0.216032	0.383	0.293	1	Ubxn7	ASMC
0.472171	0.215906	0.483	0.407	1	U2af2	ASMC
0.126619	0.215885	0.233	0.136	1	Uevld	ASMC
0.0835063	0.215826	0.133	0.043	1	Col6a6	ASMC
0.300746	0.21574	0.233	0.264	1	Slc35a4	ASMC
0.29148	0.215153	0.283	0.193	1	Yipf6	ASMC
0.417955	0.21501	0.533	0.464	1	Notch3	ASMC
0.152404	0.214821	0.117	0.086	1	Oxld1	ASMC
0.30271	0.214574	0.35	0.279	1	Cant1	ASMC
0.552038	0.21432	0.317	0.307	1	Cdk6	ASMC
0.0469505	0.214285	0.667	0.707	1	Arhgef25	ASMC
0.114649	0.214231	0.4	0.279	1	Dnajc13	ASMC
0.227033	0.214103	0.417	0.3	1	Arhgap6	ASMC
0.0209402	0.213881	0.117	0.021	1	Tent5b	ASMC
0.153857	0.213392	0.433	0.493	1	Egln1	ASMC
0.447824	0.213217	0.233	0.171	1	Cep295	ASMC
0.21526	0.212774	0.483	0.4	1	Smg7	ASMC
0.564551	0.212766	0.417	0.35	1	Cd44	ASMC
0.00124119	0.212649	0.817	0.907	1	Aff4	ASMC
0.352925	0.212431	0.517	0.564	1	Optc	ASMC
0.666769	0.212228	0.633	0.643	1	Ccdc124	ASMC
0.818543	0.212144	0.367	0.336	1	Fam98b	ASMC
0.149508	0.211846	0.183	0.171	1	Dcp1a	ASMC
0.326022	0.211801	0.4	0.329	1	Acly	ASMC
0.0785936	0.211637	0.75	0.807	1	Pten	ASMC
0.0550206	0.21152	0.3	0.343	1	Extl3	ASMC
0.273297	0.211461	0.767	0.8	1	Plin4	ASMC
0.488604	0.211408	0.433	0.429	1	Spcs3	ASMC
0.393556	0.211234	0.683	0.729	1	Stk38l	ASMC
0.339058	0.210823	0.217	0.15	1	Atg14	ASMC
0.209025	0.210781	0.117	0.05	1	Abcb6	ASMC
0.231281	0.210719	0.517	0.436	1	Frg1	ASMC
0.206247	0.210574	0.267	0.257	1	Bcr	ASMC
0.0420969	0.210323	0.117	0.179	1	Timm8a1	ASMC
0.0621602	0.210295	0.683	0.764	1	Ctbp1	ASMC
0.135002	0.21011	0.233	0.129	1	Lhpp	ASMC
0.292537	0.20993	0.5	0.393	1	Igbp1	ASMC
0.217668	0.209904	0.3	0.193	1	Htra2	ASMC
0.0360556	0.209864	0.35	0.179	1	Gstt2	ASMC
0.283324	0.209499	0.167	0.1	1	Ikzf2	ASMC
0.123833	0.209458	0.45	0.414	1	Slc6a8	ASMC
0.220583	0.20932	0.367	0.357	1	Kansl3	ASMC
0.16723	0.209094	0.8	0.821	1	Fbxl22	ASMC
0.333847	0.209055	0.467	0.386	1	Cep85l	ASMC
0.236161	0.208915	0.217	0.186	1	1110051M20Rik	ASMC
0.276904	0.208891	0.267	0.193	1	Hdac11	ASMC
0.187873	0.208718	0.233	0.271	1	Triqk	ASMC
0.0992763	0.208648	0.283	0.343	1	Lsp1	ASMC
0.160069	0.208603	0.483	0.429	1	Sort1	ASMC
0.000220792	0.208526	0.667	0.764	1	Zfp106	ASMC
0.0872303	0.208332	0.567	0.636	1	F3	ASMC
0.33321	0.207872	0.35	0.379	1	Slc20a2	ASMC
0.336049	0.207668	0.133	0.121	1	Ap4m1	ASMC
0.123783	0.207637	0.433	0.486	1	Akirin1	ASMC
0.829017	0.207525	0.25	0.214	1	Rnf24	ASMC
0.276379	0.207019	0.183	0.129	1	Pdxk	ASMC
0.26165	0.206831	0.1	0.05	1	Adar	ASMC
0.00286924	0.206775	0.883	0.957	1	Ppp1r12b	ASMC
0.120369	0.206537	0.383	0.364	1	Vps13d	ASMC
0.00693448	0.206504	0.35	0.35	1	Slc2a4	ASMC
0.273495	0.206228	0.4	0.436	1	Pla2g4a	ASMC
0.0362788	0.206088	0.35	0.179	1	Fbxo40	ASMC
0.228062	0.205793	0.317	0.207	1	Ddx56	ASMC
0.33142	0.20529	0.433	0.357	1	Runx1t1	ASMC
0.0122636	0.205056	0.183	0.057	1	Npas4	ASMC
0.0239092	0.204923	0.283	0.121	1	Hspa1l	ASMC
0.17327	0.204911	0.533	0.507	1	Arid1b	ASMC
0.403159	0.204506	0.333	0.279	1	Ncoa6	ASMC
0.36545	0.204505	0.217	0.171	1	Ubqln4	ASMC
0.946943	0.204311	0.467	0.45	1	Elof1	ASMC
0.0573636	0.2043	0.15	0.057	1	Pot1a	ASMC
0.520362	0.204255	0.817	0.8	1	Zfp91	ASMC
0.524327	0.203891	0.633	0.607	1	Wbp4	ASMC
0.048255	0.203337	0.267	0.386	1	Hebp1	ASMC
0.101314	0.203336	0.083	0.136	1	2310057M21Rik	ASMC
0.0120027	0.203115	0.8	0.857	1	Kctd10	ASMC
0.326421	0.203102	0.133	0.071	1	Zfp65	ASMC
0.290951	0.203046	0.2	0.236	1	Ric8b	ASMC
0.069873	0.202865	0.783	0.857	1	Prrx1	ASMC
0.111437	0.202598	0.683	0.721	1	Il6st	ASMC
0.0688993	0.202489	0.367	0.221	1	Sync	ASMC
0.410809	0.202297	0.2	0.221	1	Ankrd26	ASMC
0.237317	0.202282	0.567	0.521	1	Stx4a	ASMC
0.455552	0.202189	0.533	0.457	1	Rdm1	ASMC
0.0728683	0.20214	0.367	0.457	1	Trafd1	ASMC
0.303357	0.202127	0.283	0.214	1	Rap1gap2	ASMC
0.0566856	0.201726	0.783	0.857	1	Pawr	ASMC
0.332338	0.201665	0.567	0.507	1	Ppp6r3	ASMC
0.734755	0.201617	0.55	0.521	1	Ubtf	ASMC
0.311569	0.201519	0.25	0.171	1	Gpatch2	ASMC
0.00366886	0.201472	0.65	0.736	1	Efhd2	ASMC
0.065177	0.201274	0.133	0.107	1	St3gal4	ASMC
0.0981661	0.201062	0.533	0.536	1	Trim28	ASMC
0.493401	0.200909	0.633	0.607	1	Ppt1	ASMC
0.418	0.200869	0.533	0.543	1	B3galnt2	ASMC
0.123691	0.200809	0.183	0.15	1	Sned1	ASMC
0.172222	0.200626	0.383	0.286	1	Cdc16	ASMC
0.252365	0.200581	0.45	0.493	1	Wsb2	ASMC
0.199693	0.20033	0.683	0.557	1	Uhrf1bp1l	ASMC
0.0364542	0.200302	0.15	0.057	1	Zdhhc23	ASMC
0.214641	0.200299	0.3	0.336	1	Polr1c	ASMC
0.0041685	0.200272	0.817	0.929	1	Syne1	ASMC
0.0368374	0.200239	0.85	0.879	1	Marveld1	ASMC
0.214146	-0.200038	0.25	0.357	1	Medag	ASMC
0.0435429	-0.200077	0.967	0.993	1	Rps26	ASMC
0.0582701	-0.200225	0.333	0.507	1	Stoml2	ASMC
0.00911657	-0.200391	0.767	0.921	1	Arpc1b	ASMC
0.0234394	-0.200991	0.917	0.986	1	Klf9	ASMC
0.140382	-0.201045	0.517	0.664	1	S100a16	ASMC
0.293927	-0.201066	0.383	0.486	1	Nr1d2	ASMC
0.166011	-0.201606	0.167	0.279	1	Gm26825	ASMC
0.0257725	-0.201877	0.467	0.671	1	Elf2	ASMC
0.107998	-0.20188	0.567	0.714	1	Cfdp1	ASMC
0.134928	-0.201978	0.383	0.521	1	Mafg	ASMC
0.077724	-0.202457	0.317	0.486	1	Mmp14	ASMC
0.00463025	-0.202577	0.183	0.414	1	Csrnp1	ASMC
0.00841644	-0.20262	0.7	0.886	1	Pdlim5	ASMC
0.152276	-0.202761	0.533	0.657	1	Mrpl54	ASMC
0.232143	-0.202883	0.7	0.8	1	Fam13c	ASMC
0.0269153	-0.202921	0.517	0.714	1	Tmed3	ASMC
0.0338021	-0.202973	0.167	0.343	1	Myef2	ASMC
0.00898006	-0.203476	0.05	0.207	1	Slc9a3r1	ASMC
0.0501368	-0.20356	0.133	0.286	1	Tmem45a	ASMC
0.104885	-0.203631	0.317	0.464	1	Suco	ASMC
0.0856909	-0.20366	0.383	0.536	1	Sdhd	ASMC
0.0782454	-0.204157	0.533	0.7	1	Ccnl1	ASMC
0.00208682	-0.204212	0.65	0.871	1	Ppp2r5a	ASMC
0.0733061	-0.204264	0.75	0.871	1	Polr2f	ASMC
0.122384	-0.204725	0.467	0.607	1	Creg1	ASMC
0.081605	-0.204811	0.317	0.436	1	Map2k1	ASMC
0.0513867	-0.204836	0.733	0.871	1	Spint2	ASMC
0.0391683	-0.205203	0.967	0.986	1	Rack1	ASMC
0.000742415	-0.205217	0.683	0.907	1	Pacsin2	ASMC
0.0142065	-0.205275	0.6	0.8	1	Mob4	ASMC
0.182985	-0.205412	0.667	0.743	1	Rab6a	ASMC
0.0328823	-0.205613	0.517	0.707	1	Grpel1	ASMC
0.0288843	-0.205706	0.167	0.343	1	Clpb	ASMC
0.0260514	-0.205819	0.7	0.864	1	Comt	ASMC
0.0390989	-0.206173	0.133	0.293	1	Osbpl5	ASMC
0.0826851	-0.206394	0.483	0.529	1	Scn1b	ASMC
0.0736541	-0.206437	0.05	0.157	1	Khdc4	ASMC
0.00213752	-0.206444	0.033	0.2	1	Gk5	ASMC
0.00675003	-0.20661	0.017	0.15	1	Fam46c	ASMC
0.11095	-0.206675	0.183	0.286	1	Arfgap3	ASMC
0.0330203	-0.207088	0.2	0.343	1	Yrdc	ASMC
0.0976335	-0.207136	0.4	0.55	1	Zfp771	ASMC
0.102036	-0.207235	0.3	0.414	1	Phf12	ASMC
0.0729697	-0.207538	0.15	0.279	1	Nhlrc2	ASMC
0.0226497	-0.208089	0.267	0.386	1	Hpcal1	ASMC
0.0849421	-0.20822	0.55	0.7	1	Pfdn6	ASMC
0.129735	-0.20824	0.533	0.671	1	Ginm1	ASMC
0.0127453	-0.208242	0.85	0.964	1	Reep5	ASMC
0.00929912	-0.208294	0.1	0.264	1	Zfp580	ASMC
0.0101667	-0.208363	0.1	0.286	1	Vps52	ASMC
0.0853256	-0.208558	0.5	0.664	1	Ghitm	ASMC
0.00191332	-0.208647	1	0.993	1	Rpl13	ASMC
0.0662362	-0.208731	0.583	0.75	1	Smim10l1	ASMC
0.0237325	-0.20885	0.117	0.279	1	Rarg	ASMC
0.0308054	-0.208896	0.067	0.2	1	Irf9	ASMC
0.145979	-0.208932	0.483	0.571	1	Fcgrt	ASMC
0.00753277	-0.209187	0.633	0.836	1	Crebbp	ASMC
0.0164282	-0.209252	0.117	0.279	1	Yes1	ASMC
0.102044	-0.20961	0.25	0.393	1	Hmgn2	ASMC
0.171638	-0.209834	0.233	0.321	1	Rspo3	ASMC
0.111366	-0.209904	0.467	0.621	1	Lsm12	ASMC
0.0628447	-0.210278	0.2	0.343	1	Plod3	ASMC
0.0208679	-0.210383	0.133	0.286	1	Rxra	ASMC
0.00856678	-0.210584	0.433	0.664	1	Trappc2l	ASMC
0.00219572	-0.210599	0.567	0.807	1	Fgfr1	ASMC
0.168041	-0.210683	0.583	0.679	1	Selenot	ASMC
0.0307772	-0.21076	0.25	0.429	1	Ppdpf	ASMC
0.0939144	-0.210852	0.35	0.507	1	Pianp	ASMC
0.100132	-0.210907	0.467	0.629	1	Vat1	ASMC
0.0316245	-0.211036	0.333	0.529	1	Hexb	ASMC
0.044242	-0.211112	0.483	0.671	1	Ppp4r3b	ASMC
0.0839636	-0.211275	0.567	0.707	1	Erh	ASMC
0.0672194	-0.211312	0.35	0.486	1	Ube2q2	ASMC
0.0386393	-0.21144	0.35	0.543	1	Tubb6	ASMC
0.0710351	-0.211499	0.367	0.536	1	Pigyl	ASMC
0.0538944	-0.211585	0.317	0.5	1	Lyz2	ASMC
0.0246744	-0.211774	0.183	0.364	1	Rsl24d1	ASMC
0.081357	-0.211838	0.25	0.379	1	Slc2a1	ASMC
0.0354224	-0.211975	0.217	0.4	1	Srrt	ASMC
0.0490189	-0.212014	0.133	0.264	1	Csf1	ASMC
0.0372609	-0.212284	0.217	0.4	1	Mrto4	ASMC
0.0823044	-0.212632	0.917	0.971	1	Atp5b	ASMC
0.0136184	-0.212651	0.1	0.271	1	Cxxc5	ASMC
0.0354856	-0.212846	0.2	0.379	1	Prpf18	ASMC
0.00114492	-0.213086	0.983	1	1	Ppia	ASMC
0.0495133	-0.213298	0.633	0.793	1	Etfb	ASMC
0.0893617	-0.213597	0.367	0.514	1	Spty2d1	ASMC
0.00162157	-0.213621	0.933	1	1	Oaz1	ASMC
0.0449889	-0.213725	0.933	0.971	1	Atp5l	ASMC
0.0341577	-0.213768	0.183	0.336	1	Sdhaf2	ASMC
0.556197	-0.213858	0.333	0.414	1	Nme2	ASMC
0.0315855	-0.213864	0.083	0.221	1	Maob	ASMC
0.0371742	-0.21432	0.633	0.807	1	Rtn3	ASMC
0.0601212	-0.214627	0.25	0.414	1	Stard10	ASMC
0.0763874	-0.214673	0.4	0.564	1	Ppm1b	ASMC
0.0127587	-0.21484	0.633	0.829	1	Dnajc3	ASMC
0.12647	-0.214853	0.5	0.6	1	Tmbim1	ASMC
0.0016409	-0.214871	0.617	0.85	1	9530068E07Rik	ASMC
0.0641807	-0.215932	0.267	0.429	1	Clip3	ASMC
0.132063	-0.216031	0.133	0.243	1	Mafb	ASMC
0.0188778	-0.216202	0.6	0.793	1	Gabarapl2	ASMC
0.0223497	-0.216211	0.667	0.843	1	Ptov1	ASMC
0.219392	-0.216592	0.517	0.621	1	Cdc5l	ASMC
0.0849024	-0.21661	0.45	0.586	1	Atp6ap2	ASMC
0.0641286	-0.21676	0.367	0.479	1	Rtl8a	ASMC
0.0391018	-0.217008	0.75	0.886	1	Cct5	ASMC
0.00376049	-0.217226	0.117	0.329	1	0610010K14Rik	ASMC
0.0150285	-0.217393	0.183	0.386	1	Pfkl	ASMC
0.0919113	-0.217464	0.6	0.707	1	Thoc7	ASMC
0.0705802	-0.217469	0.483	0.657	1	Tcf7l2	ASMC
0.0407979	-0.217473	0.45	0.643	1	Ube2i	ASMC
0.00522784	-0.21769	0.233	0.464	1	Gstm5	ASMC
0.109918	-0.217776	0.883	0.95	1	Selenom	ASMC
0.00311268	-0.217963	0.05	0.221	1	Nudt5	ASMC
0.00236947	-0.218115	0.333	0.207	1	Tnnt2	ASMC
0.161022	-0.218381	0.4	0.5	1	Naxd	ASMC
0.147248	-0.218448	0.45	0.564	1	Fubp1	ASMC
0.0883013	-0.21846	0.8	0.9	1	Rdx	ASMC
0.021857	-0.218795	0.2	0.386	1	Commd7	ASMC
0.311926	-0.218797	0.883	0.943	1	Cyb5r3	ASMC
0.00875894	-0.219014	0.4	0.636	1	Eif3l	ASMC
0.0239137	-0.219153	0.017	0.114	1	Ptgs2	ASMC
0.000161465	-0.219173	0.8	0.979	1	Cped1	ASMC
0.0182776	-0.219302	0.133	0.314	1	Zfp503	ASMC
0.0668917	-0.219449	0.3	0.45	1	Hsd17b11	ASMC
0.0413616	-0.219773	0.233	0.386	1	Pxdc1	ASMC
0.0635847	-0.219782	0.383	0.514	1	Fam3c	ASMC
0.00780399	-0.220144	0.533	0.757	1	Sod1	ASMC
0.33245	-0.220407	0.617	0.629	1	Daam1	ASMC
0.0115659	-0.220455	0.65	0.843	1	Rtraf	ASMC
0.0267145	-0.220488	0.083	0.221	1	Nudcd1	ASMC
0.0236212	-0.220574	0.883	0.964	1	Eef1d	ASMC
0.105216	-0.22075	0.417	0.557	1	Mrps18c	ASMC
0.0690334	-0.220758	0.25	0.4	1	Grb10	ASMC
0.0113159	-0.220809	0.15	0.35	1	Maoa	ASMC
0.0394424	-0.221138	0.45	0.643	1	Ufm1	ASMC
0.383829	-0.221326	0.517	0.607	1	Pir	ASMC
0.000964833	-0.221715	0.917	1	1	Eef2	ASMC
0.16632	-0.221754	0.433	0.571	1	Chd9	ASMC
0.0334706	-0.22182	0.233	0.379	1	Dgkg	ASMC
0.0608946	-0.222217	0.483	0.636	1	Emc6	ASMC
0.349299	-0.222313	0.65	0.75	1	Itga5	ASMC
0.0481856	-0.222593	0.283	0.436	1	Triobp	ASMC
0.0374978	-0.222723	0.283	0.464	1	Hsd17b4	ASMC
0.0748568	-0.22283	0.483	0.536	1	9930021J03Rik	ASMC
0.023054	-0.222866	0.183	0.371	1	Nfatc1	ASMC
0.0354482	-0.223132	0.267	0.457	1	Dtymk	ASMC
0.0204162	-0.223138	0.167	0.357	1	Epb41	ASMC
0.0260215	-0.223223	0.75	0.893	1	Dynlrb1	ASMC
0.136584	-0.223543	0.65	0.764	1	Fkbp4	ASMC
0.0999916	-0.223925	0.5	0.657	1	Sat1	ASMC
0.12592	-0.223935	0.25	0.371	1	Rcan1	ASMC
0.0158707	-0.223935	0.067	0.193	1	Sowahc	ASMC
0.0312615	-0.223958	0.15	0.3	1	Jmjd8	ASMC
0.0270949	-0.224114	0.483	0.686	1	Aurkaip1	ASMC
0.00659135	-0.224275	0.967	1	1	Rps10	ASMC
0.0805369	-0.224363	0.367	0.521	1	Smim12	ASMC
0.0237525	-0.224523	0.3	0.507	1	Rrm2b	ASMC
0.0847193	-0.225003	0.55	0.679	1	Cbx1	ASMC
0.0160094	-0.225185	0.267	0.479	1	Amotl2	ASMC
0.162191	-0.225271	0.55	0.621	1	Ypel3	ASMC
0.0633924	-0.225559	0.25	0.386	1	Hspb11	ASMC
0.0718324	-0.225907	0.433	0.607	1	Ndfip1	ASMC
0.185993	-0.225969	0.717	0.829	1	Nfkbia	ASMC
0.015292	-0.226286	0.35	0.571	1	Ube2a	ASMC
0.0625552	-0.226505	0.2	0.35	1	Acer3	ASMC
0.0211285	-0.226541	0.533	0.736	1	Plp2	ASMC
0.000868663	-0.226605	0.767	0.95	1	Ndufb11	ASMC
0.0831971	-0.226642	0.55	0.714	1	Bst2	ASMC
0.0774245	-0.226658	0.483	0.643	1	Cyhr1	ASMC
0.0948054	-0.227008	0.567	0.721	1	Slc29a1	ASMC
0.0160292	-0.227183	0.85	0.964	1	Hcfc1r1	ASMC
0.0812413	-0.227765	0.467	0.629	1	Cap2	ASMC
0.0265397	-0.227815	0.067	0.164	1	Efna5	ASMC
0.134546	-0.228208	0.333	0.471	1	Mfsd10	ASMC
0.0336173	-0.228223	0.283	0.464	1	Pdhb	ASMC
0.00079072	-0.228479	0.6	0.85	1	Use1	ASMC
0.155357	-0.228729	0.167	0.293	1	Pecam1	ASMC
0.0814639	-0.229104	0.683	0.764	1	Srsf2	ASMC
0.0207048	-0.229105	0.933	0.993	1	Cox7c	ASMC
0.0922131	-0.229306	0.717	0.85	1	Tuba1a	ASMC
0.00677705	-0.229481	0.967	1	1	Fau	ASMC
0.0345518	-0.229631	0.717	0.864	1	Pcp4l1	ASMC
0.0300592	-0.229647	0.983	0.993	1	Rpl6	ASMC
0.0713744	-0.229788	0.417	0.593	1	Usp53	ASMC
0.0966328	-0.230213	0.3	0.45	1	Zfyve21	ASMC
0.382312	-0.2303	0.583	0.664	1	Aes	ASMC
0.0930521	-0.230442	0.5	0.621	1	Rin2	ASMC
0.0321038	-0.230535	0.65	0.821	1	Tmem258	ASMC
0.14105	-0.230892	0.517	0.629	1	Eapp	ASMC
0.0841225	-0.231039	0.35	0.479	1	Ankhd1	ASMC
0.0304942	-0.23108	0.25	0.407	1	Ifnar2	ASMC
0.0815299	-0.231112	0.05	0.15	1	Serpinb6b	ASMC
0.120852	-0.231135	0.333	0.443	1	Sec22b	ASMC
0.0208361	-0.231249	0.5	0.707	1	Herpud1	ASMC
0.253828	-0.231314	0.183	0.221	1	Snhg8	ASMC
0.36174	-0.231407	0.433	0.479	1	Bicd1	ASMC
0.000103675	-0.231717	0.433	0.736	1	Psmb2	ASMC
0.279829	-0.231805	0.65	0.743	1	Crim1	ASMC
0.0010079	-0.232159	0.933	1	1	Rpl3	ASMC
0.0939195	-0.232432	0.55	0.636	1	Plpp1	ASMC
0.0153327	-0.233267	0.25	0.464	1	Rpp21	ASMC
0.00229237	-0.233327	0.833	0.964	1	Ndufs5	ASMC
0.059711	-0.233335	0.467	0.636	1	Rab1b	ASMC
0.0229723	-0.23334	0.433	0.643	1	Ntan1	ASMC
0.0572097	-0.233453	0.35	0.493	1	Cnot7	ASMC
0.0409469	-0.233462	0.167	0.329	1	Sgca	ASMC
0.0151677	-0.234267	0.1	0.257	1	Ermp1	ASMC
0.00365268	-0.234292	0.15	0.379	1	Ing5	ASMC
0.0718678	-0.234786	0.983	1	1	Vim	ASMC
0.0637145	-0.234865	0.4	0.543	1	Gclm	ASMC
0.0244349	-0.234871	0.3	0.5	1	Ap4s1	ASMC
0.0647835	-0.234992	0.35	0.5	1	Pon3	ASMC
0.0182367	-0.235026	0.15	0.307	1	Cep57	ASMC
0.00497922	-0.235568	1	0.993	1	Rps9	ASMC
0.0386718	-0.23559	0.517	0.693	1	Rnaseh2c	ASMC
0.113552	-0.235603	0.733	0.857	1	Cebpb	ASMC
0.0202026	-0.235749	0.717	0.871	1	Ccni	ASMC
0.0166482	-0.236695	0.217	0.421	1	Pnp	ASMC
0.0462038	-0.236817	0.267	0.421	1	Rcor1	ASMC
0.119866	-0.237052	0.4	0.514	1	Dnttip2	ASMC
0.0400675	-0.237158	0.7	0.836	1	Polr1d	ASMC
0.183352	-0.237202	0.517	0.629	1	Xbp1	ASMC
0.0250387	-0.237225	0.817	0.929	1	Ndufb7	ASMC
0.00810207	-0.237253	0.85	0.964	1	4930523C07Rik	ASMC
0.038651	-0.237264	0.55	0.721	1	Siva1	ASMC
0.00536726	-0.237297	0.85	0.964	1	Rpl27	ASMC
0.0139504	-0.237671	0.217	0.307	1	Slc7a1	ASMC
0.0576551	-0.237717	0.467	0.579	1	Crtap	ASMC
0.00157216	-0.237995	0.1	0.3	1	Mvk	ASMC
0.104904	-0.238096	0.667	0.779	1	Rtf1	ASMC
0.0026983	-0.238349	0.967	1	1	Rps3a1	ASMC
0.0255178	-0.238421	0.167	0.321	1	Hmgb2	ASMC
0.115711	-0.238556	0.533	0.671	1	Hspa2	ASMC
0.0216317	-0.238575	0.217	0.379	1	Pxmp4	ASMC
0.163123	-0.238598	0.583	0.7	1	Pkd2	ASMC
0.0510823	-0.238609	0.317	0.457	1	Atp6v1h	ASMC
0.0357282	-0.238835	0.15	0.286	1	Gm26669	ASMC
0.0422096	-0.239296	0.4	0.586	1	Commd3	ASMC
0.0243108	-0.239385	0.317	0.521	1	Spin1	ASMC
0.00175779	-0.239448	0.967	0.993	1	Rpl19	ASMC
0.00628056	-0.239994	0.117	0.314	1	Cby1	ASMC
0.0389751	-0.240122	0.133	0.271	1	Gpd2	ASMC
0.0561249	-0.240139	0.567	0.707	1	Prelid1	ASMC
0.00749014	-0.240412	0.733	0.907	1	Ndufb2	ASMC
0.0634366	-0.240487	0.45	0.579	1	Mrps17	ASMC
0.000263846	-0.240489	0.833	0.986	1	Atp5j	ASMC
0.00775032	-0.240523	0.983	1	1	Fth1	ASMC
0.00785051	-0.240965	0.267	0.5	1	Arhgap1	ASMC
0.0124822	-0.241083	0.667	0.85	1	Rbbp7	ASMC
0.00671326	-0.241283	0.633	0.836	1	Snrpf	ASMC
0.0100174	-0.241486	0.683	0.871	1	Glo1	ASMC
0.00999479	-0.241697	0.8	0.943	1	Eif4a1	ASMC
0.0115504	-0.242471	0.867	0.971	1	Eef1g	ASMC
0.0312116	-0.242907	0.317	0.5	1	Yaf2	ASMC
0.347026	-0.242967	0.267	0.371	1	Galnt2	ASMC
0.00756866	-0.243258	0.967	1	1	Rps15	ASMC
0.00939072	-0.244153	0.833	0.957	1	Atp5k	ASMC
0.0648375	-0.244224	0.333	0.464	1	Dusp10	ASMC
0.0966451	-0.244567	0.5	0.65	1	Eif4ebp1	ASMC
0.0727323	-0.244925	0.4	0.564	1	Chp1	ASMC
0.198717	-0.245118	0.867	0.929	1	Rhob	ASMC
0.00472028	-0.245138	0.167	0.393	1	Nosip	ASMC
0.00315879	-0.245149	0.95	1	1	Rpl18a	ASMC
0.0556569	-0.245312	0.617	0.729	1	Fmc1	ASMC
0.038729	-0.245669	0.4	0.536	1	Hikeshi	ASMC
0.000764048	-0.245745	0.883	0.993	1	Rpl35	ASMC
0.00100067	-0.24613	1	0.993	1	Rpl27a	ASMC
0.0041225	-0.246992	0.167	0.393	1	Ric8a	ASMC
0.00664394	-0.247003	0.167	0.336	1	Btbd2	ASMC
0.0393576	-0.247183	0.417	0.529	1	Psmg4	ASMC
0.0870491	-0.248547	0.4	0.507	1	F2r	ASMC
0.0928546	-0.248559	0.317	0.436	1	Dsel	ASMC
0.0261448	-0.248791	0.467	0.657	1	Ndufs8	ASMC
0.198812	-0.248947	0.5	0.593	1	Sgce	ASMC
0.0296648	-0.24906	0.367	0.507	1	Arl8a	ASMC
0.0259008	-0.249214	0.9	0.979	1	Pmepa1	ASMC
0.005168	-0.249599	0.75	0.921	1	Hdlbp	ASMC
0.0314939	-0.249724	0.6	0.771	1	Atraid	ASMC
0.0427805	-0.249863	0.633	0.793	1	Snrnp27	ASMC
8.54124e-05	-0.249887	0.55	0.843	1	Cycs	ASMC
0.00445963	-0.250004	0.917	0.986	1	Tspo	ASMC
0.0142234	-0.250168	0.4	0.621	1	Gpx8	ASMC
0.0145485	-0.250282	0.733	0.893	1	Cyba	ASMC
0.00127338	-0.250663	0.2	0.464	1	Bex3	ASMC
0.0154058	-0.251011	0.183	0.35	1	Map2k4	ASMC
0.000971478	-0.251096	0.933	1	1	H3f3a	ASMC
0.00699034	-0.25142	0.1	0.257	1	Neu1	ASMC
0.287368	-0.25143	0.683	0.614	1	Flnc	ASMC
0.0416554	-0.251504	0.25	0.407	1	Zfp800	ASMC
0.00117013	-0.251894	0.2	0.464	1	Mrps25	ASMC
0.0101897	-0.251973	0.65	0.843	1	Cwc15	ASMC
0.0488985	-0.25199	0.45	0.636	1	Eif4ebp2	ASMC
0.00140062	-0.252223	0.95	1	1	Rpl4	ASMC
0.105315	-0.252521	0.433	0.564	1	Fam96b	ASMC
0.0197415	-0.252716	0.683	0.843	1	H2afv	ASMC
0.012101	-0.252822	0.2	0.4	1	Pim3	ASMC
0.00196498	-0.252989	0.533	0.786	1	Psmb7	ASMC
0.00264529	-0.253246	0.883	0.986	1	Map1lc3b	ASMC
0.211704	-0.253333	0.483	0.614	1	Nox4	ASMC
0.0608648	-0.253807	0.267	0.407	1	Trim8	ASMC
0.0034972	-0.253923	0.867	0.979	1	Rhoa	ASMC
0.0469897	-0.253941	0.4	0.571	1	Eml1	ASMC
0.022519	-0.254067	0.433	0.614	1	Cisd1	ASMC
0.128016	-0.254323	0.633	0.757	1	Id4	ASMC
0.0812539	-0.254487	0.5	0.614	1	Gamt	ASMC
0.298487	-0.255192	0.85	0.921	1	Adamts1	ASMC
0.0610887	-0.255224	0.317	0.479	1	Rassf1	ASMC
0.129353	-0.255253	0.617	0.721	1	Nudcd3	ASMC
0.0027488	-0.25531	0.883	0.986	1	Cox7a2	ASMC
0.010458	-0.255357	0.833	0.957	1	Uqcr10	ASMC
0.0111896	-0.255551	0.25	0.414	1	Ubald2	ASMC
0.0348112	-0.255741	0.417	0.614	1	Ddah2	ASMC
0.053864	-0.255817	0.467	0.65	1	Peli1	ASMC
0.00526585	-0.255957	0.767	0.921	1	Cox7a2l	ASMC
0.00935491	-0.256048	0.283	0.514	1	Ddit3	ASMC
0.0375948	-0.256237	0.45	0.536	1	1500011K16Rik	ASMC
0.00111592	-0.256704	0.617	0.857	1	Tcea1	ASMC
0.00467454	-0.256741	0.95	0.993	1	Cd81	ASMC
0.0270445	-0.257127	0.267	0.443	1	Glrx	ASMC
0.017496	-0.257156	0.133	0.307	1	Ier5l	ASMC
0.0632154	-0.257485	0.45	0.614	1	Mark3	ASMC
0.0448974	-0.257542	0.683	0.771	1	Morf4l2	ASMC
0.15033	-0.257705	0.75	0.843	1	Anp32b	ASMC
0.00459404	-0.257843	0.617	0.836	1	Kif1b	ASMC
0.0033592	-0.258052	0.117	0.336	1	Sart1	ASMC
0.00488245	-0.258361	0.183	0.414	1	Pdrg1	ASMC
0.00177463	-0.25838	0.833	0.957	1	Cox7b	ASMC
0.00800393	-0.258428	0.667	0.843	1	Prdx4	ASMC
0.0157781	-0.258576	0.583	0.779	1	Psma5	ASMC
0.183368	-0.258754	0.517	0.621	1	Mmp23	ASMC
0.0105152	-0.258839	0.883	0.971	1	Eef1b2	ASMC
0.0111173	-0.259819	0.95	0.979	1	Slc25a4	ASMC
0.053189	-0.260155	0.983	1	1	Calm1	ASMC
0.0249309	-0.260557	0.3	0.493	1	Nsfl1c	ASMC
0.0322562	-0.260693	0.133	0.3	1	Sbno2	ASMC
0.00760361	-0.261522	0.867	0.971	1	Oat	ASMC
0.00526119	-0.261551	0.2	0.371	1	Ei24	ASMC
0.00088701	-0.261621	0.983	1	1	Rpl32	ASMC
0.101325	-0.262075	0.367	0.507	1	Larp4	ASMC
0.000554353	-0.262522	0.983	0.986	1	Rps7	ASMC
0.00385155	-0.262898	0.95	0.993	1	Rpl37a	ASMC
0.00109809	-0.263142	0.817	0.964	1	Atp5c1	ASMC
0.000998262	-0.263437	1	1	1	Rps8	ASMC
0.00163901	-0.263446	0.55	0.8	1	Eif3g	ASMC
0.0349555	-0.263459	0.533	0.721	1	Cdv3	ASMC
0.0013396	-0.263852	0.867	0.986	1	Dbi	ASMC
0.032186	-0.26571	0.667	0.836	1	Lmcd1	ASMC
0.0446949	-0.265887	0.55	0.707	1	Acyp2	ASMC
0.0199402	-0.26598	0.283	0.393	1	Msantd4	ASMC
0.0219601	-0.265986	0.483	0.686	1	Tmem38b	ASMC
0.0144468	-0.268102	0.65	0.814	1	Txndc17	ASMC
0.00389574	-0.268247	0.983	1	1	Rpl8	ASMC
0.0136227	-0.268294	0.6	0.8	1	Mrps24	ASMC
0.0105177	-0.268309	0.95	0.979	1	Gpx4	ASMC
0.0154192	-0.268315	0.167	0.321	1	Knop1	ASMC
0.0271457	-0.268537	0.833	0.943	1	Ube2d3	ASMC
0.0255786	-0.268686	0.483	0.679	1	Ube2m	ASMC
0.00218677	-0.268777	0.3	0.564	1	Abhd17a	ASMC
0.04524	-0.268888	0.7	0.821	1	Mdh2	ASMC
0.0294927	-0.269041	0.25	0.4	1	Fdps	ASMC
0.000573155	-0.269258	0.95	1	1	Rpl37	ASMC
0.00164688	-0.270356	0.783	0.95	1	St13	ASMC
0.00949273	-0.27118	0.333	0.471	1	Zfp467	ASMC
0.027717	-0.271422	0.567	0.743	1	Gabarapl1	ASMC
0.00114664	-0.271583	0.983	0.993	1	Rps23	ASMC
0.0170811	-0.271652	0.2	0.379	1	Rgs3	ASMC
0.00276573	-0.271864	0.867	0.979	1	Rpl31	ASMC
0.000368386	-0.271905	0.95	0.993	1	Rps3	ASMC
0.0145567	-0.272075	0.383	0.593	1	Mat2b	ASMC
0.0157509	-0.272444	0.817	0.929	1	Ndufb8	ASMC
0.000282626	-0.27277	0.917	1	1	Rpl22	ASMC
0.0101561	-0.273031	0.45	0.679	1	Dhrs7	ASMC
0.00596353	-0.273141	0.983	1	1	Rplp1	ASMC
0.0119341	-0.273938	0.367	0.564	1	Dnajc21	ASMC
0.0681198	-0.274317	0.767	0.871	1	Tra2b	ASMC
0.0826339	-0.274357	0.183	0.329	1	Arl4d	ASMC
0.0385265	-0.27439	0.35	0.536	1	Nop58	ASMC
9.75784e-06	-0.274548	0.033	0.307	0.232637	Rtca	ASMC
0.00158209	-0.274733	0.1	0.307	1	Mdp1	ASMC
0.0338699	-0.274901	0.45	0.586	1	Safb	ASMC
0.0170979	-0.275182	0.867	0.943	1	Ywhaq	ASMC
0.0116719	-0.275695	0.283	0.436	1	Ppme1	ASMC
0.0151245	-0.275841	0.95	0.993	1	Rpl5	ASMC
0.0448796	-0.276038	0.417	0.607	1	Slc22a1	ASMC
0.0260039	-0.276096	0.55	0.643	1	Dkk3	ASMC
0.00557626	-0.277185	0.517	0.75	1	Magoh	ASMC
0.0135721	-0.277763	0.7	0.857	1	Nudc	ASMC
0.00178352	-0.277805	1	1	1	Rps27a	ASMC
0.00302642	-0.277874	0.667	0.871	1	Tomm20	ASMC
0.0270517	-0.277953	0.467	0.643	1	Ap3m1	ASMC
0.018783	-0.277968	0.4	0.614	1	Zc2hc1a	ASMC
0.0281705	-0.278397	0.283	0.471	1	Lonp2	ASMC
0.00283662	-0.278434	0.883	0.971	1	Gng5	ASMC
0.00871172	-0.278472	0.2	0.393	1	Lxn	ASMC
0.0473821	-0.278679	0.233	0.371	1	Kif2a	ASMC
0.0237116	-0.278888	0.633	0.786	1	Emc7	ASMC
0.00931798	-0.279874	0.15	0.329	1	Rnf19b	ASMC
0.000107667	-0.280944	0.4	0.721	1	Lrpap1	ASMC
0.011534	-0.281694	0.367	0.579	1	Mcur1	ASMC
0.002824	-0.281712	0.2	0.429	1	Tspan31	ASMC
0.00211894	-0.281834	0.15	0.386	1	5031425E22Rik	ASMC
0.0166551	-0.282584	0.767	0.864	1	Mapre1	ASMC
0.0141629	-0.283088	0.3	0.464	1	Trpc4ap	ASMC
0.00612856	-0.283119	0.233	0.464	1	Rnf14	ASMC
0.000261738	-0.283207	0.9	1	1	Gapdh	ASMC
0.00483695	-0.283248	0.433	0.679	1	Gde1	ASMC
0.00605997	-0.283652	0.117	0.286	1	Ppip5k1	ASMC
0.0295048	-0.283738	0.683	0.814	1	S100a1	ASMC
0.0044638	-0.284176	0.2	0.35	1	Snx24	ASMC
0.00951768	-0.284741	0.783	0.914	1	Atp6v1g1	ASMC
0.0920534	-0.284958	0.533	0.6	1	Atp5o.1	ASMC
0.000552518	-0.284972	1	1	1	Hsp90ab1	ASMC
0.0112521	-0.28507	0.317	0.507	1	Ilkap	ASMC
0.0156799	-0.285205	0.5	0.7	1	Ethe1	ASMC
0.0236238	-0.285222	0.6	0.764	1	Npdc1	ASMC
0.0389177	-0.285254	0.783	0.879	1	Scand1	ASMC
0.0347908	-0.285298	0.283	0.471	1	Micu3	ASMC
0.014636	-0.285616	0.217	0.421	1	Tspan4	ASMC
0.00768707	-0.285724	0.917	0.986	1	Sod3	ASMC
0.000330432	-0.286405	0.6	0.857	1	Ndufb5	ASMC
0.0143228	-0.286523	0.733	0.821	1	Ssr4	ASMC
0.00368424	-0.286707	0.75	0.914	1	Ndufs6	ASMC
0.0139973	-0.286775	0.467	0.679	1	Islr	ASMC
0.0146914	-0.287145	0.567	0.729	1	Cdk2ap2	ASMC
0.00171837	-0.287715	0.783	0.95	1	Atp5g1	ASMC
0.00176718	-0.288161	0.217	0.479	1	Zwint	ASMC
0.00050898	-0.289248	0.967	1	1	Rps14	ASMC
0.000148208	-0.289464	0.933	1	1	Rpl28	ASMC
0.00232539	-0.29076	0.15	0.386	1	Tmem126a	ASMC
0.344902	-0.290761	0.517	0.564	1	Rgs2	ASMC
0.00261279	-0.291194	0.933	0.993	1	Rpl26	ASMC
0.00291573	-0.291303	0.817	0.957	1	Rtn4	ASMC
0.0108374	-0.291648	0.517	0.729	1	Tmpo	ASMC
0.00111527	-0.292384	0.9	0.986	1	Atp5e	ASMC
0.0144798	-0.292541	0.5	0.7	1	Tomm22	ASMC
0.00806703	-0.292811	0.383	0.6	1	Dpy30	ASMC
0.000614838	-0.292949	0.933	0.993	1	Cox8a	ASMC
0.000596974	-0.293076	0.5	0.779	1	Sf3b6	ASMC
0.0429248	-0.293101	0.817	0.936	1	Arid5b	ASMC
0.00303772	-0.293852	0.167	0.4	1	Cnpy3	ASMC
0.00105107	-0.294459	0.767	0.95	1	Cap1	ASMC
0.00189801	-0.294544	0.183	0.429	1	Maff	ASMC
0.0593343	-0.295387	0.717	0.843	1	Rpl29	ASMC
0.0123424	-0.295651	0.3	0.5	1	Eml2	ASMC
0.396694	-0.295854	0.4	0.479	1	Tomm6	ASMC
0.00560491	-0.295955	0.8	0.95	1	Snhg18	ASMC
0.191888	-0.296457	0.667	0.75	1	Id1	ASMC
0.00525268	-0.296586	0.6	0.807	1	1110004F10Rik	ASMC
0.000477133	-0.296786	0.95	0.993	1	Rpl35a	ASMC
0.000210605	-0.297773	0.583	0.857	1	Snrpg	ASMC
0.000357656	-0.298229	0.583	0.85	1	S100a13	ASMC
0.000651825	-0.298302	0.367	0.657	1	Hint2	ASMC
0.00396673	-0.298651	0.933	0.986	1	Pfn1	ASMC
0.147108	-0.298975	0.733	0.836	1	Gm47283	ASMC
0.0135267	-0.299267	0.333	0.536	1	Sdf2	ASMC
0.0218069	-0.301314	0.767	0.893	1	Brd2	ASMC
0.0203623	-0.301339	0.25	0.45	1	Pim1	ASMC
0.0116338	-0.30154	0.55	0.743	1	Man1a2	ASMC
0.0082153	-0.301819	0.283	0.493	1	Twistnb	ASMC
0.00107227	-0.302745	0.667	0.857	1	Ldhb	ASMC
0.010584	-0.303095	0.45	0.679	1	Polr2a	ASMC
0.000142667	-0.303662	0.917	0.993	1	Rpl14	ASMC
0.0511729	-0.303936	0.517	0.65	1	Elf1	ASMC
0.0361973	-0.304519	0.433	0.629	1	Ndrg1	ASMC
0.0103149	-0.30492	0.667	0.85	1	Chmp3	ASMC
0.0784455	-0.305336	0.733	0.85	1	Rpl36al	ASMC
0.0109514	-0.305645	0.417	0.571	1	Tsix	ASMC
0.00134166	-0.30572	0.7	0.907	1	Cdc37	ASMC
0.00356939	-0.305805	0.933	1	1	Jund	ASMC
0.00309178	-0.306242	0.15	0.379	1	Amer1	ASMC
0.00193272	-0.306281	0.667	0.871	1	Pdgfa	ASMC
0.00633263	-0.306315	0.883	0.921	1	Ctsb	ASMC
0.012126	-0.30654	0.367	0.557	1	Calcoco1	ASMC
0.00741176	-0.30675	0.367	0.493	1	Prkca	ASMC
0.00986919	-0.307398	0.35	0.507	1	Jkamp	ASMC
0.00748416	-0.308232	0.517	0.736	1	2310022B05Rik	ASMC
0.00432225	-0.308566	0.45	0.686	1	Sumo1	ASMC
0.00961843	-0.308708	0.483	0.686	1	Trappc6b	ASMC
0.00241792	-0.308767	0.467	0.721	1	Hras	ASMC
0.000391827	-0.308804	0.767	0.957	1	Snrpb	ASMC
0.000359673	-0.309425	0.517	0.8	1	Uqcrc2	ASMC
0.00680775	-0.310194	0.717	0.893	1	Pgrmc1	ASMC
0.622122	-0.310954	0.533	0.579	1	Cdkn1a	ASMC
0.0140451	-0.311483	0.517	0.721	1	Acat1	ASMC
0.0280757	-0.312806	0.467	0.621	1	Bmyc	ASMC
0.0190723	-0.312856	0.633	0.793	1	Fam162a	ASMC
0.00502725	-0.312973	0.533	0.757	1	Sbds	ASMC
0.000185772	-0.313122	0.083	0.336	1	Fam98c	ASMC
0.034689	-0.313882	0.75	0.871	1	Hspb7	ASMC
0.0102487	-0.314063	0.533	0.721	1	Tsc22d4	ASMC
0.000310883	-0.314623	0.967	0.986	1	Rpl15	ASMC
0.00198244	-0.315261	0.867	0.986	1	Dnajb4	ASMC
0.056634	-0.315634	0.583	0.686	1	Cavin2	ASMC
0.00529666	-0.316087	0.8	0.943	1	Ndufa11	ASMC
0.00284385	-0.316876	0.883	0.971	1	Atp5j2	ASMC
0.000150444	-0.316971	0.083	0.35	1	Sftpa1	ASMC
0.000306427	-0.317352	0.733	0.936	1	Srp14	ASMC
0.000679005	-0.317741	0.567	0.829	1	Sap18	ASMC
0.0667337	-0.317857	0.15	0.3	1	F13a1	ASMC
0.00663052	-0.31807	0.133	0.321	1	Tef	ASMC
0.0145916	-0.318768	0.533	0.686	1	Arpc4	ASMC
0.074124	-0.318858	0.433	0.579	1	Bambi	ASMC
1.95513e-05	-0.319284	0.9	1	0.466124	Rpl18	ASMC
0.00344347	-0.322209	0.317	0.571	1	Map2k3	ASMC
0.00122978	-0.322365	0.233	0.493	1	Surf1	ASMC
0.00412827	-0.322408	0.417	0.657	1	Gnai3	ASMC
0.00172443	-0.32249	0.267	0.536	1	Mrps6	ASMC
0.000452878	-0.322833	0.8	0.971	1	Cnn3	ASMC
0.00839057	-0.3231	0.567	0.757	1	Dph3	ASMC
0.00126898	-0.323265	0.667	0.871	1	Cct2	ASMC
0.000684613	-0.324419	0.867	0.971	1	Elob	ASMC
0.00166542	-0.324976	0.75	0.929	1	Psmd7	ASMC
0.00234225	-0.324984	0.267	0.521	1	Hmgcs1	ASMC
0.00379955	-0.326795	0.833	0.95	1	Sec62	ASMC
0.00167095	-0.327115	0.85	0.971	1	Calr	ASMC
0.00552217	-0.327171	0.667	0.843	1	Psmb5	ASMC
0.00135786	-0.327184	0.983	0.993	1	Ptma	ASMC
1.44508e-05	-0.327764	0.983	0.979	0.344521	Rps12	ASMC
0.00159155	-0.328971	0.967	1	1	Rps27	ASMC
0.000253933	-0.329289	0.95	0.993	1	Rpl39	ASMC
3.60527e-05	-0.330912	0.783	0.979	0.859532	Ncl	ASMC
0.00666182	-0.330974	0.65	0.836	1	Tbca	ASMC
0.000104756	-0.331228	0.9	1	1	Rps13	ASMC
0.0176801	-0.331787	0.817	0.9	1	Ndufc1	ASMC
0.0099386	-0.332139	0.75	0.9	1	Set	ASMC
0.0751843	-0.332662	0.667	0.814	1	Fbln5	ASMC
0.0277439	-0.333796	0.433	0.629	1	Atp13a3	ASMC
0.00100075	-0.335003	0.167	0.421	1	Habp4	ASMC
0.0512064	-0.335091	0.533	0.707	1	Ncam1	ASMC
0.00467281	-0.335218	0.267	0.486	1	Dohh	ASMC
0.00253469	-0.335315	0.3	0.543	1	Rictor	ASMC
0.0172069	-0.335342	0.433	0.629	1	Cdkn2aip	ASMC
0.000275445	-0.335771	0.867	0.993	1	Lhfp	ASMC
0.000165654	-0.336706	0.95	1	1	Rplp2	ASMC
0.00175948	-0.336747	0.25	0.443	1	Txnrd1	ASMC
6.88601e-05	-0.33783	0.6	0.879	1	Gna11	ASMC
0.0215633	-0.338171	0.7	0.843	1	Gata6	ASMC
0.0423218	-0.33942	0.383	0.5	1	Cd109	ASMC
0.0339176	-0.339662	0.367	0.514	1	P2ry14	ASMC
0.000164322	-0.342213	0.983	0.993	1	Rps24	ASMC
0.00873171	-0.342304	0.583	0.643	1	Minos1	ASMC
0.00241787	-0.342444	0.783	0.943	1	Srsf3	ASMC
0.00276132	-0.342585	0.15	0.386	1	Gm12840	ASMC
0.0022165	-0.342634	0.95	0.993	1	Rpl23a	ASMC
0.0133428	-0.34352	0.883	0.943	1	Rsrp1	ASMC
0.0686413	-0.343638	0.317	0.486	1	Hes1	ASMC
0.00218217	-0.343922	0.567	0.8	1	Banf1	ASMC
0.0505362	-0.344354	0.9	0.936	1	Serpine2	ASMC
4.91946e-05	-0.344622	0.967	1	1	Rps16	ASMC
0.0081098	-0.345267	0.517	0.7	1	Manf	ASMC
0.000573664	-0.345521	0.917	0.993	1	Rpl38	ASMC
0.000329093	-0.345824	0.367	0.671	1	Tcaf1	ASMC
0.170245	-0.346398	1	0.993	1	Mgp	ASMC
0.0766849	-0.346805	0.717	0.786	1	Susd5	ASMC
0.00456429	-0.347597	0.4	0.643	1	Ssbp2	ASMC
0.000227361	-0.347777	0.65	0.893	1	Atox1	ASMC
6.13379e-05	-0.349815	0.9	1	1	Nfia	ASMC
4.67061e-05	-0.351579	0.983	0.993	1	Eef1a1	ASMC
0.000224245	-0.351901	0.767	0.95	1	Ppib	ASMC
0.00252421	-0.352009	0.083	0.293	1	Dbp	ASMC
0.00647701	-0.354667	0.617	0.807	1	Tubb4b	ASMC
0.00515474	-0.354786	0.45	0.671	1	P4ha1	ASMC
0.741098	-0.355678	0.2	0.243	1	Ccn3	ASMC
0.00744014	-0.357076	0.617	0.779	1	Eif1b	ASMC
0.000162753	-0.357965	0.9	0.993	1	Rpl36	ASMC
0.00234621	-0.360705	0.883	0.986	1	Cav1	ASMC
0.000209722	-0.361068	0.967	0.986	1	Rps5	ASMC
0.00286229	-0.361394	0.55	0.736	1	Mrpl30	ASMC
0.00264055	-0.361507	0.75	0.871	1	Ran	ASMC
0.16484	-0.36155	0.45	0.55	1	Bdnf	ASMC
2.31951e-05	-0.361812	0.917	1	0.552993	Rpl23	ASMC
3.9092e-06	-0.361944	0.983	0.993	0.0931993	Rpl30	ASMC
0.0165899	-0.361973	0.2	0.364	1	Tiparp	ASMC
1.48815e-05	-0.362346	0.833	0.986	0.35479	Uqcrb	ASMC
0.00429828	-0.362783	0.75	0.9	1	Romo1	ASMC
5.96877e-06	-0.363457	0.883	0.986	0.142301	Eif5a	ASMC
0.000452118	-0.363599	0.7	0.914	1	Tomm7	ASMC
0.012784	-0.364757	0.483	0.636	1	Stip1	ASMC
0.00125685	-0.364846	0.233	0.479	1	Sirt1	ASMC
0.000135536	-0.365488	1	1	1	Tmsb4x	ASMC
0.000928798	-0.366714	0.867	0.957	1	Rps27l	ASMC
0.0127361	-0.367374	0.367	0.564	1	Hspb8	ASMC
0.000100112	-0.368213	0.933	0.993	1	Rpl7	ASMC
0.00628057	-0.3696	0.817	0.943	1	Cryab	ASMC
0.000130501	-0.369859	0.967	0.993	1	Rplp0	ASMC
0.0010044	-0.370755	0.35	0.614	1	Card19	ASMC
9.63252e-06	-0.371041	0.917	1	0.229649	Rps21	ASMC
0.021797	-0.371054	0.05	0.179	1	Emp1	ASMC
0.00321998	-0.371678	0.683	0.886	1	Fbxo30	ASMC
0.0449274	-0.372014	0.817	0.9	1	Sdc4	ASMC
0.00327516	-0.372517	0.817	0.943	1	Emp3	ASMC
0.000145813	-0.373314	0.983	1	1	Tpt1	ASMC
0.0358793	-0.373857	0.717	0.864	1	Raly	ASMC
0.00560611	-0.376118	0.65	0.743	1	Atf4	ASMC
7.22905e-05	-0.376967	0.95	1	1	Rpl9	ASMC
8.03569e-05	-0.377045	0.9	0.993	1	Rpl34	ASMC
5.59963e-06	-0.377258	0.9	1	0.133501	Rpl7a	ASMC
0.000348832	-0.377589	0.117	0.364	1	Hk2	ASMC
0.00169609	-0.377737	1	1	1	Actb	ASMC
9.65494e-05	-0.378983	0.95	0.986	1	Itm2b	ASMC
3.62878e-05	-0.379966	0.967	1	0.865137	Rps29	ASMC
0.00168768	-0.381001	0.683	0.864	1	Chmp4b	ASMC
0.00159172	-0.381181	0.983	0.993	1	S100a6	ASMC
5.21212e-05	-0.381322	0.233	0.55	1	Naa20	ASMC
0.000121925	-0.381325	0.65	0.9	1	Hsbp1	ASMC
0.000232459	-0.381655	0.267	0.55	1	Auh	ASMC
0.070426	-0.381917	0.583	0.671	1	Bag3	ASMC
0.0179486	-0.383759	0.3	0.479	1	Tubb2a	ASMC
0.00161249	-0.383847	0.7	0.864	1	Tma7	ASMC
0.00251125	-0.384264	0.483	0.6	1	Klf3	ASMC
0.00109772	-0.388409	0.517	0.743	1	Ctsz	ASMC
0.000269999	-0.392774	0.9	0.993	1	Rps25	ASMC
0.000464158	-0.39714	0.4	0.621	1	Mbd3	ASMC
0.00996052	-0.397779	0.517	0.686	1	Ppp1r10	ASMC
0.00585316	-0.398456	0.433	0.629	1	Wsb1	ASMC
0.000529425	-0.400113	0.7	0.9	1	H2afz	ASMC
0.000160601	-0.401267	0.567	0.836	1	Acin1	ASMC
0.180269	-0.402372	0.067	0.121	1	Meg3	ASMC
0.00155112	-0.40264	0.733	0.871	1	Paip2	ASMC
7.83089e-07	-0.403799	0.967	0.993	0.0186696	Rps20	ASMC
6.78996e-06	-0.404245	0.9	0.993	0.161879	Rpl36a	ASMC
0.000795971	-0.404273	1	1	1	Malat1	ASMC
5.44671e-05	-0.405464	0.967	1	1	Dynll1	ASMC
0.00271416	-0.407521	0.283	0.514	1	Bex4	ASMC
6.73298e-05	-0.408743	0.883	1	1	Lmna	ASMC
0.00702259	-0.410335	0.333	0.557	1	Chka	ASMC
0.000729856	-0.412351	0.333	0.579	1	Amd1	ASMC
3.91314e-06	-0.413061	0.85	1	0.0932931	Gpx1	ASMC
1.55581e-05	-0.413527	0.983	1	0.37092	Igfbp7	ASMC
4.58837e-06	-0.416239	0.967	0.993	0.109391	Cd9	ASMC
0.00109606	-0.416355	0.083	0.307	1	Bmp2	ASMC
8.72345e-06	-0.419014	0.95	0.993	0.207976	Chchd2	ASMC
0.000143039	-0.42068	0.083	0.321	1	Dusp5	ASMC
7.84983e-06	-0.421139	0.95	1	0.187148	Gnas	ASMC
0.000176505	-0.421466	0.717	0.857	1	Sub1	ASMC
0.000181636	-0.424415	0.633	0.871	1	Arpp19	ASMC
6.16267e-05	-0.424455	0.817	0.971	1	Hint1	ASMC
0.00369044	-0.425063	0.633	0.836	1	Hnrnpa1	ASMC
0.00042229	-0.426007	0.383	0.679	1	Lmo4	ASMC
0.00104549	-0.427314	0.883	0.986	1	Zfp36l1	ASMC
0.00129011	-0.429417	0.517	0.779	1	Fabp4	ASMC
0.0392763	-0.429793	0.7	0.85	1	Nupr1	ASMC
4.43694e-06	-0.429946	0.95	0.986	0.105781	Rpl21	ASMC
7.50107e-06	-0.431261	0.967	0.993	0.178833	Rps19	ASMC
0.000123802	-0.433899	0.8	0.95	1	Atp5g2	ASMC
2.28281e-06	-0.433975	0.95	1	0.0544244	Rps15a	ASMC
0.154984	-0.4356	0.233	0.336	1	Fam46a	ASMC
4.74603e-06	-0.436229	0.567	0.879	0.11315	Krtcap2	ASMC
0.000623852	-0.438833	0.967	1	1	Bgn	ASMC
7.85674e-05	-0.440192	0.8	0.971	1	Myl12a	ASMC
9.01446e-05	-0.440899	0.233	0.543	1	Atg3	ASMC
3.76157e-05	-0.445082	0.433	0.764	0.896796	Rp9	ASMC
9.99286e-07	-0.445109	0.867	0.971	0.023824	Btf3	ASMC
0.00233082	-0.445379	0.883	0.979	1	Rps28	ASMC
0.000720387	-0.447292	0.283	0.564	1	Ier2	ASMC
1.30521e-05	-0.448149	0.317	0.643	0.311175	P3h3	ASMC
3.39363e-06	-0.448301	0.517	0.857	0.0809075	Mgst3	ASMC
0.000194368	-0.448583	0.55	0.829	1	Tsc22d2	ASMC
0.00136691	-0.450006	0.167	0.421	1	Nr4a2	ASMC
0.00345113	-0.457232	0.333	0.564	1	Nr1d1	ASMC
2.69156e-06	-0.457668	0.883	1	0.0641694	Rps17	ASMC
1.49879e-05	-0.458135	0.85	0.957	0.357326	Serpinh1	ASMC
4.08497e-06	-0.459635	0.867	0.993	0.0973897	Rps18	ASMC
0.000727128	-0.45999	0.733	0.886	1	Thsd4	ASMC
1.21998e-06	-0.46058	0.983	0.993	0.0290854	Rpl10	ASMC
0.000332424	-0.461548	0.183	0.471	1	Trib1	ASMC
0.000202536	-0.462604	0.867	0.986	1	Hspa5	ASMC
5.32721e-05	-0.466415	0.95	0.993	1	H3f3b	ASMC
0.000331596	-0.47445	0.483	0.743	1	Tax1bp3	ASMC
6.73405e-07	-0.477814	0.933	1	0.0160547	Eif1	ASMC
0.00654412	-0.479055	0.533	0.7	1	Zfp36l2	ASMC
0.00538104	-0.480493	0.433	0.643	1	Irs2	ASMC
1.61074e-07	-0.480817	0.933	1	0.00384016	Rpl41	ASMC
2.45808e-05	-0.482536	0.767	0.929	0.586031	Slc25a5	ASMC
0.00257734	-0.483247	0.6	0.707	1	Vwc2	ASMC
4.11914e-07	-0.486088	0.033	0.357	0.00982044	Gm17056	ASMC
6.10727e-06	-0.491628	0.2	0.55	0.145603	Mafk	ASMC
6.73229e-05	-0.493996	0.633	0.843	1	Higd1a	ASMC
0.000526392	-0.499009	0.517	0.729	1	Stat3	ASMC
7.15926e-05	-0.505063	0.5	0.8	1	Sec11c	ASMC
0.00378886	-0.505227	0.417	0.629	1	Tob1	ASMC
2.05638e-06	-0.5059	0.817	0.979	0.0490261	Map1lc3a	ASMC
0.00293903	-0.50597	0.35	0.536	1	Nrtn	ASMC
0.0164912	-0.507281	0.133	0.314	1	Nr4a3	ASMC
0.00265995	-0.507662	0.8	0.921	1	Slc38a2	ASMC
3.60013e-07	-0.50917	0.667	0.943	0.00858308	Ndufa7	ASMC
0.0187648	-0.517573	0.3	0.507	1	Grem2	ASMC
0.068849	-0.517891	0.8	0.893	1	Mt1	ASMC
0.000156468	-0.527883	0.667	0.864	1	Top1	ASMC
0.00448053	-0.532182	0.933	0.993	1	Ubc	ASMC
2.07185e-05	-0.535675	0.333	0.614	0.49395	Tuba1c	ASMC
4.41376e-07	-0.543859	0.817	0.993	0.0105228	Nudt4	ASMC
0.152758	-0.54704	0.717	0.786	1	S100a4	ASMC
0.00470863	-0.549584	0.3	0.521	1	Xirp1	ASMC
2.35907e-05	-0.553796	0.883	0.979	0.562425	Txn1	ASMC
0.00103669	-0.56822	0.583	0.8	1	Rrad	ASMC
2.72822e-09	-0.581431	0.933	0.986	6.50435e-05	Rps2	ASMC
0.00125684	-0.581795	0.9	0.971	1	Dnaja1	ASMC
2.27243e-05	-0.603262	0.25	0.586	0.541769	Ppp1r15a	ASMC
0.00259517	-0.607109	0.933	0.986	1	Hspb1	ASMC
0.000529928	-0.612763	0.45	0.714	1	Otud1	ASMC
0.000682679	-0.615054	0.1	0.321	1	Myc	ASMC
3.47101e-06	-0.62735	0.65	0.886	0.0827523	Mcl1	ASMC
0.00823043	-0.642238	0.167	0.343	1	Pcp4	ASMC
6.53148e-05	-0.65861	0.05	0.3	1	Egr3	ASMC
0.000117014	-0.676201	0.95	0.993	1	Hsp90aa1	ASMC
0.000138622	-0.679063	0.7	0.871	1	Btg2	ASMC
1.23034e-05	-0.692221	0.683	0.864	0.293325	Btg1	ASMC
0.00688837	-0.692254	0.367	0.593	1	Sgk1	ASMC
0.000651381	-0.695517	0.75	0.907	1	Tnfrsf12a	ASMC
1.28098e-05	-0.719064	0.833	0.964	0.305398	Klf6	ASMC
0.239097	-0.725951	0.217	0.264	1	Ccn1	ASMC
1.00352e-06	-0.728538	0.733	0.936	0.0239248	S100a10	ASMC
2.53192e-05	-0.74711	0.05	0.321	0.603634	Socs3	ASMC
8.48477e-05	-0.755086	0.417	0.707	1	Ier5	ASMC
0.0054897	-0.755696	0.417	0.621	1	Zfp36	ASMC
1.10798e-10	-0.781395	0.95	1	2.64154e-06	Ubb	ASMC
2.63595e-05	-0.786161	0.583	0.821	0.628437	Gem	ASMC
4.66465e-08	-0.790439	0.533	0.836	0.0011121	Smad7	ASMC
0.00413694	-0.790544	0.467	0.671	1	Serpine1	ASMC
0.000574265	-0.799011	0.183	0.443	1	Hbegf	ASMC
7.41965e-05	-0.808417	0.683	0.85	1	Ifrd1	ASMC
0.0179661	-0.811278	0.333	0.486	1	Cyr61	ASMC
5.27328e-06	-0.851926	0.583	0.871	0.12572	Hspa1b	ASMC
5.8204e-05	-0.875206	0.533	0.793	1	Gadd45b	ASMC
0.000527213	-0.877753	0.483	0.721	1	Dnajb1	ASMC
0.00433054	-0.880055	0.783	0.864	1	Neat1	ASMC
1.55429e-09	-0.897909	0.983	1	3.70558e-05	Hspa8	ASMC
3.63361e-07	-0.901111	0.733	0.943	0.0086629	Id3	ASMC
0.000836965	-0.919094	0.45	0.664	1	Grp	ASMC
1.40259e-05	-0.923983	0.333	0.636	0.33439	Klf4	ASMC
2.62786e-09	-0.937549	0.233	0.621	6.26508e-05	Sertad1	ASMC
1.00103e-05	-0.943304	0.2	0.529	0.238655	Ier3	ASMC
3.3075e-07	-0.945	0.833	0.986	0.0078854	Jun	ASMC
0.00366518	-0.948446	0.517	0.686	1	Sost	ASMC
2.26999e-15	-1.00187	0.667	0.971	5.41188e-11	Sftpc	ASMC
3.56282e-07	-1.02997	0.383	0.743	0.00849412	Nr4a1	ASMC
1.20137e-05	-1.04099	0.75	0.936	0.286419	Hspa1a	ASMC
7.86183e-06	-1.20755	0.3	0.65	0.187434	Klf2	ASMC
3.03899e-07	-1.21637	0.517	0.821	0.00724526	Junb	ASMC
5.71426e-08	-1.26005	0.667	0.9	0.00136234	Dusp1	ASMC
0.0133361	-1.53658	0.283	0.443	1	Thbs1	ASMC
1.39777e-08	-1.63435	0.417	0.793	0.000333243	Egr1	ASMC
0.000127293	-1.72223	0.483	0.693	1	Atf3	ASMC
7.55454e-07	-2.13431	0.383	0.75	0.0180108	Fos	ASMC
3.82734e-11	-2.39912	0.117	0.614	9.12477e-07	Fosb	ASMC
0	4.14246	0.935	0.197	0	Igkc	Col13a1+Fib
0	3.16934	0.69	0	0	Ighg1	Col13a1+Fib
1.1891e-252	2.5856	0.712	0.071	2.83493e-248	Igha	Col13a1+Fib
7.85707e-33	2.30599	0.125	0.013	1.8732e-28	Saa3	Col13a1+Fib
1.19346e-92	2.27942	0.302	0.025	2.84532e-88	Lcn2	Col13a1+Fib
1.40324e-100	2.02769	0.273	0.008	3.34546e-96	Ccl11	Col13a1+Fib
3.91627e-188	2.01412	0.504	0.022	9.33677e-184	Jchain	Col13a1+Fib
1.08024e-172	1.93122	0.519	0.04	2.57541e-168	Ighm	Col13a1+Fib
8.38891e-56	1.78333	0.287	0.06	2e-51	Hp	Col13a1+Fib
8.66924e-133	1.71226	0.812	0.639	2.06683e-128	C3	Col13a1+Fib
3.21276e-100	1.62898	0.481	0.14	7.65954e-96	Steap4	Col13a1+Fib
3.30207e-57	1.38731	0.422	0.175	7.87247e-53	Cxcl12	Col13a1+Fib
4.4164e-46	1.22621	0.343	0.119	1.05291e-41	Igfbp4	Col13a1+Fib
1.4264e-48	1.00816	0.333	0.101	3.40068e-44	Dclk1	Col13a1+Fib
3.10621e-46	0.976677	0.594	0.381	7.40552e-42	Dpt	Col13a1+Fib
3.17202e-91	0.956624	0.841	0.851	7.56241e-87	Igfbp7	Col13a1+Fib
3.08267e-58	0.896884	0.712	0.566	7.34938e-54	Gas6	Col13a1+Fib
4.84347e-41	0.848069	0.199	0.032	1.15473e-36	Ltbp2	Col13a1+Fib
1.21094e-31	0.834154	0.281	0.108	2.88699e-27	Tnc	Col13a1+Fib
3.45441e-70	0.80885	0.851	0.835	8.23565e-66	Tmem176a	Col13a1+Fib
3.74185e-69	0.777473	0.849	0.825	8.92094e-65	Tmem176b	Col13a1+Fib
4.50835e-29	0.773723	0.399	0.222	1.07484e-24	Igf1	Col13a1+Fib
1.96588e-25	0.765156	0.449	0.276	4.68686e-21	Serpina3n	Col13a1+Fib
2.66088e-22	0.739748	0.736	0.667	6.34381e-18	Eln	Col13a1+Fib
4.72553e-39	0.718875	0.556	0.462	1.12661e-34	Clmp	Col13a1+Fib
8.37671e-33	0.713684	0.542	0.289	1.99709e-28	C4b	Col13a1+Fib
5.83584e-21	0.694005	0.369	0.218	1.39132e-16	Cygb	Col13a1+Fib
8.31505e-30	0.690816	0.291	0.111	1.98239e-25	Mdk	Col13a1+Fib
8.30173e-26	0.68342	0.658	0.578	1.97921e-21	Nbl1	Col13a1+Fib
2.17988e-36	0.678372	0.226	0.051	5.19704e-32	Sfrp1	Col13a1+Fib
2.15333e-29	0.654909	0.565	0.476	5.13374e-25	Col5a2	Col13a1+Fib
2.20053e-28	0.649693	0.584	0.504	5.24629e-24	Hmcn1	Col13a1+Fib
4.78348e-21	0.644899	0.337	0.169	1.14043e-16	Aebp1	Col13a1+Fib
4.08489e-50	0.630121	0.173	0.012	9.73878e-46	Serpina3g	Col13a1+Fib
2.75833e-30	0.621215	0.945	0.919	6.57615e-26	Mfap4	Col13a1+Fib
6.55596e-42	0.618025	0.795	0.823	1.56301e-37	Col3a1	Col13a1+Fib
4.0722e-32	0.616045	0.636	0.6	9.70853e-28	H2-K1	Col13a1+Fib
4.65927e-45	0.596422	0.167	0.014	1.11082e-40	Slpi	Col13a1+Fib
1.32805e-23	0.589697	0.125	0.021	3.1662e-19	Hhip	Col13a1+Fib
1.46472e-55	0.589596	0.881	0.886	3.49203e-51	B2m	Col13a1+Fib
8.13958e-51	0.582392	0.825	0.86	1.94056e-46	H2-D1	Col13a1+Fib
5.90954e-07	0.570091	0.302	0.22	0.0140889	Cd74	Col13a1+Fib
6.94861e-15	0.550724	0.406	0.29	1.65662e-10	Cpxm1	Col13a1+Fib
1.35922e-50	0.542334	0.809	0.83	3.24052e-46	Cp	Col13a1+Fib
1.84141e-23	0.540617	0.199	0.06	4.39009e-19	Timp1	Col13a1+Fib
4.28195e-16	0.539214	0.277	0.147	1.02086e-11	Pltp	Col13a1+Fib
4.62085e-21	0.526628	0.551	0.524	1.10166e-16	Nrcam	Col13a1+Fib
3.55496e-26	0.52004	0.592	0.543	8.47538e-22	Fstl1	Col13a1+Fib
2.13189e-14	0.516886	0.394	0.244	5.08263e-10	Tmem181a	Col13a1+Fib
7.4077e-22	0.516775	0.295	0.128	1.76607e-17	Lpl	Col13a1+Fib
7.97787e-30	0.512525	0.667	0.656	1.902e-25	Serpine2	Col13a1+Fib
7.79266e-13	0.483865	0.466	0.367	1.85785e-08	Gas1	Col13a1+Fib
1.25356e-08	0.482137	0.364	0.275	0.00029886	Mfap5	Col13a1+Fib
3.37275e-22	0.482086	0.593	0.521	8.04098e-18	C1s1	Col13a1+Fib
4.41161e-11	0.469986	0.48	0.401	1.05177e-06	Osmr	Col13a1+Fib
1.10442e-11	0.464666	0.329	0.227	2.63306e-07	Syn2	Col13a1+Fib
4.67001e-13	0.464415	0.256	0.14	1.11338e-08	Csf1	Col13a1+Fib
1.65478e-13	0.460414	0.161	0.067	3.94516e-09	Runx1	Col13a1+Fib
1.02107e-18	0.452347	0.134	0.034	2.43434e-14	Chil3	Col13a1+Fib
4.7178e-13	0.451471	0.392	0.25	1.12477e-08	Tshz2	Col13a1+Fib
1.83906e-11	0.450482	0.505	0.473	4.38451e-07	Ccn5	Col13a1+Fib
7.71022e-13	0.445542	0.356	0.229	1.83819e-08	Gas7	Col13a1+Fib
5.98244e-11	0.440035	0.351	0.231	1.42627e-06	Enah	Col13a1+Fib
5.32246e-11	0.437836	0.43	0.337	1.26893e-06	Tnfsf13b	Col13a1+Fib
7.20217e-15	0.434875	0.417	0.323	1.71707e-10	C1ra	Col13a1+Fib
3.08083e-13	0.433801	0.463	0.384	7.345e-09	Gfra2	Col13a1+Fib
2.26411e-08	0.433773	0.25	0.166	0.000539787	Iigp1	Col13a1+Fib
7.4504e-26	0.426042	0.193	0.051	1.77625e-21	Ctsk	Col13a1+Fib
9.28594e-18	0.420374	0.679	0.655	2.21386e-13	Mamdc2	Col13a1+Fib
1.50105e-27	0.418426	0.705	0.743	3.57866e-23	Col6a1	Col13a1+Fib
1.4689e-20	0.417549	0.612	0.621	3.50201e-16	Npc2	Col13a1+Fib
6.03386e-15	0.416374	0.175	0.07	1.43853e-10	Phex	Col13a1+Fib
2.91239e-26	0.415443	0.676	0.69	6.94343e-22	Tgfbr2	Col13a1+Fib
2.99879e-16	0.414324	0.551	0.507	7.1494e-12	Antxr1	Col13a1+Fib
2.54641e-07	0.410148	0.231	0.172	0.0060709	F3	Col13a1+Fib
2.66113e-29	0.409851	0.969	0.987	6.34439e-25	mt-Co3	Col13a1+Fib
1.2659e-12	0.405634	0.13	0.046	3.01804e-08	Vcan	Col13a1+Fib
5.58657e-09	0.403474	0.517	0.507	0.000133189	Zfp36l2	Col13a1+Fib
4.92007e-17	0.401956	0.663	0.667	1.17299e-12	Pmepa1	Col13a1+Fib
1.14613e-10	0.401446	0.468	0.406	2.73249e-06	Gng12	Col13a1+Fib
7.67413e-10	0.400053	0.311	0.205	1.82959e-05	Epas1	Col13a1+Fib
4.62439e-06	0.394052	0.152	0.087	0.11025	H2-Aa	Col13a1+Fib
5.22825e-09	0.388519	0.412	0.345	0.000124647	Pakap.1	Col13a1+Fib
2.23263e-14	0.38551	0.153	0.054	5.32281e-10	Igfbp5	Col13a1+Fib
2.31341e-05	0.384401	0.287	0.211	0.55154	Ifitm1	Col13a1+Fib
5.31536e-05	0.382766	0.52	0.495	1	Cxcl14	Col13a1+Fib
3.61381e-10	0.37945	0.769	0.751	8.61568e-06	Rpl13a	Col13a1+Fib
3.75724e-10	0.378403	0.196	0.102	8.95764e-06	Casp4	Col13a1+Fib
1.45395e-07	0.377863	0.26	0.18	0.00346635	Pdzrn3	Col13a1+Fib
5.73979e-11	0.37743	0.532	0.488	1.36842e-06	Rbm3	Col13a1+Fib
4.25125e-15	0.376664	0.247	0.117	1.01354e-10	Cyp7b1	Col13a1+Fib
8.68488e-17	0.375756	0.904	0.937	2.07056e-12	Tmsb10	Col13a1+Fib
2.1509e-07	0.375622	0.227	0.168	0.00512796	Id4	Col13a1+Fib
3.16574e-06	0.371702	0.392	0.335	0.0754743	Nfkbiz	Col13a1+Fib
2.07401e-15	0.368904	0.619	0.611	4.94465e-11	Lamc1	Col13a1+Fib
3.25727e-19	0.368534	0.625	0.641	7.76566e-15	Vcam1	Col13a1+Fib
8.21017e-21	0.368489	0.643	0.665	1.95739e-16	Fbn1	Col13a1+Fib
3.70143e-07	0.364978	0.342	0.265	0.00882457	Fbln1	Col13a1+Fib
1.26898e-09	0.36478	0.973	0.975	3.02537e-05	Fth1	Col13a1+Fib
1.5473e-09	0.360107	0.509	0.491	3.68892e-05	Ppic	Col13a1+Fib
1.73225e-08	0.35855	0.307	0.201	0.000412986	C1s2	Col13a1+Fib
4.64504e-05	0.357692	0.366	0.303	1	Icam1	Col13a1+Fib
2.1657e-21	0.356871	0.143	0.033	5.16325e-17	Plac8	Col13a1+Fib
0.00107519	0.352039	0.227	0.189	1	Itsn1	Col13a1+Fib
4.35363e-10	0.351927	0.386	0.374	1.03795e-05	Sod2	Col13a1+Fib
1.5494e-05	0.350721	0.404	0.341	0.369391	Lpar1	Col13a1+Fib
7.57031e-08	0.350309	0.444	0.399	0.00180484	1810058I24Rik	Col13a1+Fib
3.06996e-19	0.350228	0.607	0.638	7.31909e-15	Mmp2	Col13a1+Fib
7.05922e-15	0.348923	0.144	0.049	1.68299e-10	Cfb	Col13a1+Fib
7.21196e-15	0.346855	0.621	0.625	1.7194e-10	Col6a2	Col13a1+Fib
2.14155e-21	0.346215	0.672	0.698	5.10567e-17	Loxl1	Col13a1+Fib
0.000148263	0.3454	0.279	0.227	1	Pcgf5	Col13a1+Fib
7.28046e-05	0.344442	0.267	0.206	1	Ptges	Col13a1+Fib
3.10984e-06	0.342588	0.38	0.34	0.0741417	Gucy1a1	Col13a1+Fib
2.73597e-13	0.342537	0.158	0.06	6.52283e-09	Gdf10	Col13a1+Fib
3.12189e-09	0.341777	0.543	0.516	7.4429e-05	Lclat1	Col13a1+Fib
2.9151e-06	0.340239	0.194	0.126	0.069499	Slc22a3	Col13a1+Fib
1.15255e-16	0.339875	0.654	0.683	2.74778e-12	Slit2	Col13a1+Fib
5.78052e-22	0.339761	0.839	0.865	1.37813e-17	Cald1	Col13a1+Fib
3.2247e-05	0.337992	0.309	0.23	0.768801	Klf7	Col13a1+Fib
1.93624e-10	0.337316	0.621	0.681	4.6162e-06	Junb	Col13a1+Fib
2.21138e-22	0.333171	0.761	0.812	5.27216e-18	Gpm6b	Col13a1+Fib
0.00016828	0.332231	0.449	0.414	1	BC004004	Col13a1+Fib
0.000169699	0.332012	0.445	0.489	1	Lyz2	Col13a1+Fib
3.30324e-05	0.33201	0.321	0.254	0.787526	Il1r1	Col13a1+Fib
6.73498e-10	0.331817	0.505	0.493	1.60569e-05	Lima1	Col13a1+Fib
3.23954e-07	0.328417	0.259	0.197	0.00772338	Hmgcs1	Col13a1+Fib
3.32703e-12	0.326962	0.606	0.611	7.93196e-08	Pam	Col13a1+Fib
9.61581e-05	0.326021	0.398	0.369	1	Mir99ahg	Col13a1+Fib
9.80464e-06	0.324207	0.379	0.341	0.233752	Cd59a	Col13a1+Fib
1.58416e-16	0.322601	0.7	0.736	3.7768e-12	Olfml3	Col13a1+Fib
2.86587e-05	0.322573	0.324	0.266	0.683253	Gpam	Col13a1+Fib
1.63561e-21	0.319676	0.107	0.017	3.89946e-17	1500009L16Rik	Col13a1+Fib
2.04699e-12	0.318526	0.259	0.138	4.88024e-08	Cd44	Col13a1+Fib
8.70419e-06	0.3178	0.427	0.388	0.207517	Galnt2	Col13a1+Fib
2.25465e-06	0.316384	0.242	0.166	0.0537531	Trabd2b	Col13a1+Fib
1.67389e-08	0.314834	0.221	0.132	0.000399072	Ugcg	Col13a1+Fib
0.000210857	0.313836	0.291	0.227	1	Ccnd2	Col13a1+Fib
8.32398e-25	0.313335	0.722	0.784	1.98452e-20	Zeb2	Col13a1+Fib
0.000503717	0.313003	0.325	0.27	1	Plscr2	Col13a1+Fib
3.03328e-10	0.312669	0.548	0.544	7.23164e-06	Mtch1	Col13a1+Fib
3.38111e-10	0.307912	0.566	0.557	8.0609e-06	Tpm1	Col13a1+Fib
1.07592e-05	0.307791	0.444	0.381	0.256511	Mmp14	Col13a1+Fib
4.99086e-05	0.307321	0.196	0.138	1	Mir100hg	Col13a1+Fib
0.00012108	0.30625	0.402	0.366	1	Ptch1	Col13a1+Fib
0.000237227	0.304698	0.427	0.367	1	Myo10	Col13a1+Fib
1.39689e-12	0.302376	0.136	0.051	3.33033e-08	Il7	Col13a1+Fib
3.12289e-05	0.30161	0.455	0.417	0.744527	Susd6	Col13a1+Fib
3.22628e-06	0.301066	0.274	0.188	0.0769178	Usp6nl	Col13a1+Fib
3.73286e-05	0.300109	0.347	0.272	0.889951	Snx18	Col13a1+Fib
2.07009e-12	0.299586	0.157	0.063	4.93531e-08	Apbb1ip	Col13a1+Fib
2.03597e-21	0.299472	0.954	0.982	4.85397e-17	mt-Co2	Col13a1+Fib
9.42257e-08	0.298241	0.193	0.11	0.00224644	Mir22hg	Col13a1+Fib
2.37163e-17	0.297585	0.833	0.861	5.65421e-13	Vim	Col13a1+Fib
1.61054e-09	0.295295	0.541	0.546	3.8397e-05	Rnase4	Col13a1+Fib
3.85057e-07	0.294365	0.133	0.066	0.00918014	Srgn	Col13a1+Fib
2.02252e-05	0.293546	0.565	0.569	0.482189	Mical3	Col13a1+Fib
2.66052e-07	0.291491	0.198	0.116	0.00634296	Tgfb3	Col13a1+Fib
0.000121299	0.291395	0.457	0.405	1	Dennd4a	Col13a1+Fib
0.00167837	0.290636	0.361	0.322	1	Slc8a1	Col13a1+Fib
5.82813e-06	0.290356	0.585	0.58	0.138949	Lama4	Col13a1+Fib
0.0341912	0.289572	0.245	0.218	1	Slco3a1	Col13a1+Fib
5.8036e-28	0.289505	0.824	0.876	1.38364e-23	Lrp1	Col13a1+Fib
1.49188e-06	0.289284	0.515	0.51	0.035568	Ism1	Col13a1+Fib
9.34985e-05	0.288248	0.148	0.102	1	Id2	Col13a1+Fib
3.04558e-09	0.286034	0.199	0.105	7.26098e-05	Dram1	Col13a1+Fib
0.000267765	0.285288	0.264	0.217	1	A330076H08Rik	Col13a1+Fib
2.45414e-09	0.28357	0.165	0.079	5.85092e-05	H2-Q4	Col13a1+Fib
7.79529e-07	0.282291	0.429	0.385	0.0185847	Slc16a9	Col13a1+Fib
0.000349345	0.280684	0.367	0.333	1	Cirbp	Col13a1+Fib
4.22499e-06	0.280513	0.526	0.519	0.100728	Taok1	Col13a1+Fib
2.78316e-12	0.277564	0.615	0.639	6.63532e-08	Canx	Col13a1+Fib
1.28581e-07	0.27554	0.518	0.499	0.00306551	Emilin1	Col13a1+Fib
0.000205594	0.274336	0.288	0.22	1	Cyth3	Col13a1+Fib
1.79117e-09	0.27397	0.122	0.051	4.27034e-05	Tnfaip3	Col13a1+Fib
1.70892e-05	0.273898	0.264	0.197	0.407423	Lgals3bp	Col13a1+Fib
0.000933081	0.273374	0.54	0.516	1	Nme2	Col13a1+Fib
7.42485e-16	0.27193	0.135	0.04	1.77016e-11	Nkd2	Col13a1+Fib
4.44717e-05	0.271801	0.203	0.146	1	Rcan1	Col13a1+Fib
0.000883104	0.270909	0.245	0.183	1	Gm49708	Col13a1+Fib
0.000112375	0.270126	0.209	0.153	1	Fmod	Col13a1+Fib
9.32572e-18	0.266185	0.761	0.819	2.22335e-13	Gyg	Col13a1+Fib
5.54864e-14	0.26604	0.614	0.658	1.32285e-09	Rap2a	Col13a1+Fib
1.60645e-06	0.265803	0.185	0.112	0.0382993	Cxcl16	Col13a1+Fib
4.20087e-07	0.265406	0.121	0.057	0.0100153	S100a9	Col13a1+Fib
0.0641046	0.263804	0.199	0.165	1	Scd1	Col13a1+Fib
3.94313e-15	0.263251	0.654	0.69	9.40083e-11	Gpc3	Col13a1+Fib
5.34653e-05	0.262787	0.407	0.363	1	Cyb5r3	Col13a1+Fib
4.03217e-06	0.261407	0.23	0.148	0.096131	Npy1r	Col13a1+Fib
0.00301903	0.259025	0.381	0.37	1	Sppl2a	Col13a1+Fib
1.09368e-23	0.258674	0.751	0.809	2.60743e-19	Psap	Col13a1+Fib
4.62382e-11	0.25808	0.129	0.049	1.10237e-06	Lgi2	Col13a1+Fib
0.000234654	0.258071	0.466	0.433	1	Phldb2	Col13a1+Fib
2.33608e-07	0.257589	0.184	0.104	0.00556945	A4galt	Col13a1+Fib
2.43923e-08	0.256802	0.577	0.58	0.000581537	Emp1	Col13a1+Fib
1.34486e-33	0.256492	0.103	0.004	3.20627e-29	Gm15987	Col13a1+Fib
0.0035255	0.255811	0.454	0.418	1	Plekha6	Col13a1+Fib
0.00192028	0.254335	0.145	0.099	1	Col14a1	Col13a1+Fib
1.9312e-05	0.253894	0.43	0.423	0.460417	Actn1	Col13a1+Fib
2.97094e-07	0.253134	0.133	0.071	0.00708302	Ccn4	Col13a1+Fib
0.00789733	0.25297	0.365	0.336	1	Abracl	Col13a1+Fib
0.164633	0.2529	0.334	0.344	1	Itsn2	Col13a1+Fib
2.49627e-05	0.252268	0.422	0.421	0.595136	Nfe2l1	Col13a1+Fib
2.25821e-16	0.250647	0.902	0.942	5.3838e-12	Bgn	Col13a1+Fib
0.000169502	0.250119	0.393	0.36	1	Ro60	Col13a1+Fib
3.81693e-07	0.249262	0.693	0.714	0.00909994	Prdx1	Col13a1+Fib
6.55273e-06	0.249152	0.147	0.083	0.156224	Hs6st1	Col13a1+Fib
1.53423e-07	0.247928	0.139	0.071	0.00365777	Slc39a14	Col13a1+Fib
0.00824016	0.24777	0.453	0.42	1	Kctd10	Col13a1+Fib
0.000284647	0.247501	0.31	0.266	1	Plpp1	Col13a1+Fib
3.85047e-06	0.246246	0.615	0.631	0.091799	Hmgn1	Col13a1+Fib
0.00258069	0.24611	0.159	0.119	1	Nr4a1	Col13a1+Fib
6.23938e-06	0.244774	0.105	0.051	0.148753	Cxcr4	Col13a1+Fib
2.88778e-06	0.244288	0.21	0.13	0.0688475	Cgnl1	Col13a1+Fib
0.00542578	0.244126	0.254	0.222	1	Vegfb	Col13a1+Fib
0.00112531	0.243801	0.203	0.155	1	Ssh1	Col13a1+Fib
5.31041e-08	0.242922	0.528	0.561	0.00126606	Robo2	Col13a1+Fib
3.35107e-05	0.242445	0.472	0.463	0.798929	Nedd9	Col13a1+Fib
0.000696262	0.241978	0.422	0.393	1	Stat3	Col13a1+Fib
6.7463e-15	0.241907	0.964	0.986	1.60839e-10	mt-Atp6	Col13a1+Fib
2.11251e-05	0.241805	0.537	0.533	0.503642	Fgfr1	Col13a1+Fib
6.53235e-07	0.241437	0.14	0.073	0.0155738	Itga1	Col13a1+Fib
7.74983e-06	0.241189	0.537	0.547	0.184764	Fbln5	Col13a1+Fib
0.00451621	0.240569	0.332	0.28	1	Gna13	Col13a1+Fib
5.10913e-21	0.240322	0.814	0.869	1.21807e-16	Cfh	Col13a1+Fib
0.00329903	0.240064	0.38	0.334	1	Myh9	Col13a1+Fib
1.4009e-10	0.239851	0.661	0.717	3.33988e-06	Lgals1	Col13a1+Fib
0.0179855	0.239776	0.444	0.423	1	Dapk1	Col13a1+Fib
3.98819e-05	0.239692	0.584	0.583	0.950825	Picalm	Col13a1+Fib
0.00192153	0.238888	0.503	0.487	1	Anxa2	Col13a1+Fib
0.000108109	0.238842	0.508	0.546	1	Btg1	Col13a1+Fib
0.000102052	0.238679	0.517	0.525	1	Pbxip1	Col13a1+Fib
0.00562222	0.237819	0.342	0.302	1	Dact3	Col13a1+Fib
1.97631e-14	0.237314	0.135	0.043	4.71172e-10	Axl	Col13a1+Fib
2.84889e-06	0.236044	0.158	0.089	0.0679205	Il4ra	Col13a1+Fib
0.0182303	0.235785	0.344	0.331	1	St3gal4	Col13a1+Fib
0.00650668	0.235602	0.316	0.316	1	Prnp	Col13a1+Fib
0.00253224	0.235414	0.269	0.233	1	Mettl9	Col13a1+Fib
0.000525096	0.235367	0.222	0.166	1	1110008P14Rik	Col13a1+Fib
1.51465e-08	0.235292	0.602	0.649	0.000361108	Mrc2	Col13a1+Fib
1.1171e-10	0.235076	0.485	0.354	2.66327e-06	Thbs1	Col13a1+Fib
0.00477959	0.234578	0.426	0.43	1	Micos10	Col13a1+Fib
3.40084e-05	0.234063	0.25	0.172	0.810794	Wnt5a	Col13a1+Fib
0.000354222	0.233591	0.537	0.548	1	Nucb1	Col13a1+Fib
2.71104e-14	0.233313	0.704	0.754	6.4634e-10	Nrp1	Col13a1+Fib
0.0011566	0.233178	0.182	0.13	1	Hmgcs2	Col13a1+Fib
0.00212938	0.233108	0.339	0.303	1	Actr3	Col13a1+Fib
0.0145598	0.233045	0.319	0.271	1	Lrrk1	Col13a1+Fib
0.000658394	0.232861	0.42	0.418	1	Arpc1b	Col13a1+Fib
9.10889e-07	0.231455	0.625	0.621	0.0217165	2900097C17Rik	Col13a1+Fib
0.00901624	0.230323	0.328	0.314	1	Ube2h	Col13a1+Fib
0.00542234	0.229842	0.196	0.153	1	Pianp	Col13a1+Fib
0.00877886	0.229346	0.309	0.261	1	Tmem132c	Col13a1+Fib
5.62895e-07	0.228473	0.158	0.085	0.01342	Nhs	Col13a1+Fib
4.22363e-06	0.228095	0.184	0.111	0.100696	Tgfb2	Col13a1+Fib
1.1504e-14	0.228078	0.835	0.88	2.74266e-10	Csrp1	Col13a1+Fib
1.73323e-09	0.227516	0.117	0.046	4.1322e-05	Lbp	Col13a1+Fib
0.0360522	0.227182	0.126	0.094	1	Myo18a	Col13a1+Fib
4.30133e-06	0.226616	0.755	0.781	0.102548	Eef2	Col13a1+Fib
6.07888e-09	0.226315	0.135	0.06	0.000144927	H2-Ab1	Col13a1+Fib
0.000200001	0.226186	0.26	0.188	1	Mfap2	Col13a1+Fib
0.000541137	0.225978	0.365	0.297	1	Ablim1	Col13a1+Fib
2.39156e-09	0.224977	0.582	0.623	5.70172e-05	Slc36a2	Col13a1+Fib
9.49145e-17	0.224885	0.796	0.85	2.26286e-12	H3f3b	Col13a1+Fib
5.81997e-07	0.224879	0.847	0.874	0.0138754	Rps3a1	Col13a1+Fib
6.01104e-06	0.224131	0.554	0.529	0.143309	Fgfr3	Col13a1+Fib
0.00933186	0.22394	0.14	0.125	1	Trim25	Col13a1+Fib
2.26427e-06	0.223286	0.115	0.059	0.0539825	Plscr1	Col13a1+Fib
1.51841e-11	0.223017	0.589	0.666	3.62005e-07	Nfkbia	Col13a1+Fib
0.0104484	0.222901	0.193	0.153	1	Dtx4	Col13a1+Fib
0.00112579	0.222736	0.49	0.507	1	Eif3f	Col13a1+Fib
0.0255001	0.222224	0.33	0.303	1	Rem1	Col13a1+Fib
7.17486e-06	0.221521	0.941	0.949	0.171056	Ftl1	Col13a1+Fib
1.59214e-10	0.22096	0.968	0.983	3.79581e-06	mt-Co1	Col13a1+Fib
0.000542717	0.220919	0.352	0.352	1	Col23a1	Col13a1+Fib
0.0521354	0.220149	0.19	0.183	1	Cat	Col13a1+Fib
0.0524604	0.219031	0.277	0.26	1	Appbp2	Col13a1+Fib
0.00442703	0.218591	0.23	0.187	1	St8sia2	Col13a1+Fib
0.000539342	0.218098	0.462	0.459	1	Itgb5	Col13a1+Fib
3.73369e-05	0.217582	0.518	0.515	0.890148	Ncald	Col13a1+Fib
0.00502753	0.217501	0.23	0.174	1	Casp12	Col13a1+Fib
0.000812039	0.217431	0.14	0.09	1	Ly6e	Col13a1+Fib
6.31472e-11	0.217346	0.148	0.063	1.50549e-06	Ccdc80	Col13a1+Fib
1.33455e-08	0.216989	0.119	0.05	0.000318169	Pdpn	Col13a1+Fib
4.77538e-05	0.216589	0.115	0.063	1	Enpp2	Col13a1+Fib
0.00124776	0.216304	0.209	0.153	1	AI504432	Col13a1+Fib
0.000119112	0.215294	0.107	0.059	1	H2-Eb1	Col13a1+Fib
0.000154459	0.212766	0.175	0.113	1	Fem1c	Col13a1+Fib
0.00206557	0.212742	0.349	0.339	1	Oxct1	Col13a1+Fib
4.232e-05	0.212726	0.542	0.569	1	Hexim1	Col13a1+Fib
0.00731433	0.212488	0.279	0.248	1	Aig1	Col13a1+Fib
3.63663e-06	0.212372	0.156	0.087	0.0867009	Kcne4	Col13a1+Fib
0.00332343	0.212211	0.542	0.516	1	Crip1	Col13a1+Fib
4.69979e-05	0.211778	0.332	0.257	1	C1rb	Col13a1+Fib
0.0319025	0.211737	0.318	0.294	1	Vstm4	Col13a1+Fib
0.0282257	0.211272	0.226	0.192	1	Mrpl54	Col13a1+Fib
0.052812	0.210709	0.284	0.245	1	Fnbp4	Col13a1+Fib
0.0203919	0.210603	0.167	0.146	1	Sptlc2	Col13a1+Fib
0.00779505	0.210166	0.5	0.5	1	Adamtsl2	Col13a1+Fib
0.00141409	0.209733	0.156	0.113	1	Nagpa	Col13a1+Fib
0.00361139	0.209175	0.219	0.168	1	Igsf3	Col13a1+Fib
0.0127386	0.209079	0.449	0.436	1	Camk2d	Col13a1+Fib
0.0121907	0.208999	0.383	0.364	1	Nrip1	Col13a1+Fib
6.45481e-09	0.208879	0.649	0.708	0.000153889	Col6a3	Col13a1+Fib
0.0620254	0.207913	0.427	0.434	1	Phip	Col13a1+Fib
4.05454e-05	0.207856	0.477	0.486	0.966642	Itm2c	Col13a1+Fib
0.0885665	0.207652	0.506	0.508	1	Pabpc1	Col13a1+Fib
0.00763879	0.207473	0.411	0.421	1	Fos	Col13a1+Fib
0.225472	0.207469	0.265	0.241	1	Tnfaip1	Col13a1+Fib
0.00208112	0.206862	0.5	0.497	1	Ltbp1	Col13a1+Fib
0.00494864	0.206714	0.189	0.149	1	Psmb8	Col13a1+Fib
0.0511618	0.206687	0.386	0.379	1	Ube2r2	Col13a1+Fib
0.0321201	0.206657	0.156	0.127	1	Frmd4a	Col13a1+Fib
0.0114796	0.206591	0.335	0.301	1	Prrx1	Col13a1+Fib
3.52275e-11	0.206456	0.584	0.637	8.3986e-07	Ctsd	Col13a1+Fib
0.0261226	0.206076	0.403	0.361	1	Grn	Col13a1+Fib
0.0653035	0.205963	0.339	0.332	1	Plk2	Col13a1+Fib
0.0653242	0.205357	0.467	0.459	1	Foxp1	Col13a1+Fib
0.00122566	0.205221	0.411	0.405	1	Ptk7	Col13a1+Fib
2.65054e-05	0.20486	0.445	0.455	0.631915	Mapk3	Col13a1+Fib
0.0322486	0.204715	0.27	0.235	1	Cenpb	Col13a1+Fib
4.49402e-10	0.204646	0.527	0.564	1.07142e-05	Bmpr2	Col13a1+Fib
2.04985e-07	0.204599	0.134	0.066	0.00488705	Tfpi2	Col13a1+Fib
0.0521417	0.204557	0.216	0.191	1	Rab11a	Col13a1+Fib
0.00401796	0.204502	0.473	0.442	1	Dpysl3	Col13a1+Fib
0.000233828	0.204358	0.495	0.503	1	Ddr2	Col13a1+Fib
0.0289689	0.204233	0.161	0.123	1	Camsap1	Col13a1+Fib
9.77881e-05	0.204224	0.21	0.142	1	Fat1	Col13a1+Fib
0.0191188	0.204165	0.388	0.397	1	Cstb	Col13a1+Fib
0.0053165	0.203563	0.431	0.415	1	Reep3	Col13a1+Fib
7.3198e-12	0.203046	0.955	0.982	1.74511e-07	mt-Cytb	Col13a1+Fib
3.91714e-09	0.202872	0.119	0.048	9.33884e-05	Snx10	Col13a1+Fib
0.030597	0.202846	0.107	0.091	1	Atg4d	Col13a1+Fib
0.00331434	0.202719	0.471	0.469	1	Fblim1	Col13a1+Fib
0.00654978	0.202264	0.295	0.245	1	Ap3s1	Col13a1+Fib
0.0224403	0.201886	0.32	0.279	1	Hexa	Col13a1+Fib
1.502e-06	0.201671	0.812	0.841	0.0358091	Rps7	Col13a1+Fib
0.000485393	0.201208	0.148	0.094	1	Nlgn2	Col13a1+Fib
0.0148585	0.200563	0.408	0.374	1	Pamr1	Col13a1+Fib
0.129046	0.200465	0.246	0.23	1	Sin3b	Col13a1+Fib
0.00896435	0.20026	0.454	0.45	1	Atp6v0c	Col13a1+Fib
0.0193706	0.200103	0.371	0.341	1	Egflam	Col13a1+Fib
2.42963e-06	-0.200344	0.434	0.538	0.0579247	Adamts15	Col13a1+Fib
8.64928e-06	-0.200624	0.29	0.358	0.206208	Cdkn1b	Col13a1+Fib
3.16359e-09	-0.200898	0.202	0.32	7.54232e-05	Stim1	Col13a1+Fib
7.97775e-09	-0.201017	0.273	0.389	0.000190198	Ivd	Col13a1+Fib
7.36676e-10	-0.201369	0.409	0.546	1.75631e-05	Smim4	Col13a1+Fib
4.96378e-05	-0.202111	0.334	0.417	1	Gja5	Col13a1+Fib
2.66404e-09	-0.202201	0.193	0.306	6.35134e-05	Ahsa1	Col13a1+Fib
1.19316e-06	-0.202205	0.194	0.289	0.0284462	Ppl	Col13a1+Fib
3.73237e-14	-0.202913	0.62	0.773	8.89834e-10	Tln1	Col13a1+Fib
9.38391e-12	-0.20312	0.742	0.861	2.23722e-07	Hmgb1	Col13a1+Fib
8.52531e-09	-0.203195	0.635	0.749	0.000203252	Selenok	Col13a1+Fib
5.45638e-05	-0.203304	0.181	0.253	1	Nampt	Col13a1+Fib
8.17017e-05	-0.203871	0.223	0.293	1	Usp48	Col13a1+Fib
1.96745e-11	-0.203887	0.482	0.632	4.69061e-07	1810010H24Rik	Col13a1+Fib
1.46148e-08	-0.204276	0.404	0.533	0.000348431	Acin1	Col13a1+Fib
4.3323e-08	-0.204466	0.642	0.755	0.00103286	Neat1	Col13a1+Fib
4.77714e-11	-0.205504	0.624	0.758	1.13892e-06	Mme	Col13a1+Fib
1.05381e-07	-0.205544	0.074	0.147	0.00251238	Omd	Col13a1+Fib
9.76021e-06	-0.206709	0.087	0.141	0.232693	Mus81	Col13a1+Fib
5.6927e-12	-0.206782	0.679	0.811	1.3572e-07	Zyx	Col13a1+Fib
2.1765e-07	-0.20704	0.114	0.199	0.00518899	Ston1	Col13a1+Fib
1.98696e-06	-0.207064	0.112	0.187	0.0473712	Pde8a	Col13a1+Fib
2.58896e-09	-0.207502	0.3	0.426	6.17234e-05	Dhrs3	Col13a1+Fib
5.64225e-07	-0.207757	0.162	0.248	0.0134517	Acbd4	Col13a1+Fib
7.493e-05	-0.209187	0.18	0.255	1	Adap2	Col13a1+Fib
2.09326e-06	-0.209253	0.284	0.387	0.0499055	Stmn1	Col13a1+Fib
3.69128e-06	-0.209327	0.18	0.229	0.0880038	Rnft1	Col13a1+Fib
7.89431e-07	-0.209424	0.339	0.448	0.0188208	Rp9	Col13a1+Fib
6.9785e-07	-0.20957	0.307	0.41	0.0166374	Ppp4r4	Col13a1+Fib
3.85527e-10	-0.21068	0.353	0.493	9.19134e-06	Ndufs6	Col13a1+Fib
1.61303e-07	-0.210714	0.105	0.188	0.00384563	9330159F19Rik	Col13a1+Fib
6.96051e-07	-0.210744	0.125	0.168	0.0165946	Aifm1	Col13a1+Fib
9.26462e-07	-0.211151	0.223	0.313	0.0220878	Cenpx	Col13a1+Fib
1.81521e-07	-0.211261	0.256	0.364	0.00432764	Zrsr1	Col13a1+Fib
6.2122e-08	-0.211514	0.404	0.528	0.00148105	Dnajc8	Col13a1+Fib
1.01194e-05	-0.211522	0.265	0.355	0.241256	Marf1	Col13a1+Fib
1.53251e-05	-0.211579	0.17	0.223	0.365366	Sde2	Col13a1+Fib
6.259e-08	-0.211649	0.335	0.452	0.00149221	Rsbn1l	Col13a1+Fib
1.05992e-07	-0.211718	0.534	0.648	0.00252696	Tmco1	Col13a1+Fib
2.4272e-07	-0.211797	0.188	0.283	0.00578669	Pfdn6	Col13a1+Fib
5.63252e-08	-0.211917	0.208	0.311	0.00134285	Bnip3	Col13a1+Fib
0.000124518	-0.212035	0.228	0.29	1	Stbd1	Col13a1+Fib
3.49936e-06	-0.212673	0.196	0.28	0.0834283	Stk25	Col13a1+Fib
0.000295115	-0.21339	0.142	0.175	1	Zfyve16	Col13a1+Fib
1.80657e-10	-0.214018	0.328	0.468	4.30704e-06	Cdk2ap2	Col13a1+Fib
1.27242e-06	-0.214116	0.499	0.604	0.0303357	Cited2	Col13a1+Fib
1.78926e-05	-0.214347	0.439	0.529	0.426577	Tnrc6c	Col13a1+Fib
5.84694e-07	-0.214577	0.371	0.478	0.0139397	Herpud1	Col13a1+Fib
9.26618e-11	-0.215538	0.408	0.553	2.20915e-06	Synm	Col13a1+Fib
2.0132e-10	-0.215833	0.412	0.549	4.79967e-06	Eif4ebp1	Col13a1+Fib
2.70912e-05	-0.216311	0.328	0.4	0.645882	Tbrg1	Col13a1+Fib
2.91597e-08	-0.21638	0.423	0.545	0.000695197	Rev3l	Col13a1+Fib
0.000102978	-0.216541	0.166	0.224	1	Becn1	Col13a1+Fib
3.53786e-07	-0.21697	0.114	0.192	0.00843461	Gpc1	Col13a1+Fib
1.1867e-09	-0.217263	0.393	0.526	2.82922e-05	Stard9	Col13a1+Fib
6.18302e-11	-0.217521	0.582	0.72	1.47409e-06	Selenop	Col13a1+Fib
1.55621e-13	-0.218476	0.728	0.859	3.71017e-09	Itgb1	Col13a1+Fib
1.11699e-09	-0.218964	0.389	0.523	2.66301e-05	Tmem234	Col13a1+Fib
7.02343e-07	-0.219514	0.29	0.382	0.0167446	Cacybp	Col13a1+Fib
0.145626	-0.219862	0.999	1	1	Gm42418	Col13a1+Fib
6.3497e-15	-0.220273	0.522	0.69	1.51383e-10	Abi3bp	Col13a1+Fib
8.94174e-06	-0.22121	0.185	0.265	0.21318	Lpin1	Col13a1+Fib
5.16951e-05	-0.221405	0.295	0.363	1	Hmgn5	Col13a1+Fib
6.61351e-09	-0.222473	0.531	0.656	0.000157673	Top1	Col13a1+Fib
6.19018e-08	-0.222546	0.529	0.648	0.0014758	Pcbp2	Col13a1+Fib
8.50058e-11	-0.223136	0.149	0.268	2.02662e-06	Rnaseh2c	Col13a1+Fib
2.13696e-07	-0.223264	0.3	0.393	0.00509472	Slc25a17	Col13a1+Fib
3.75291e-09	-0.223381	0.469	0.602	8.94731e-05	Fhod1	Col13a1+Fib
4.03411e-10	-0.223431	0.71	0.826	9.61771e-06	Rps2	Col13a1+Fib
0.00021023	-0.223538	0.24	0.292	1	Ccnt1	Col13a1+Fib
1.63505e-12	-0.223634	0.615	0.758	3.89812e-08	Sem1	Col13a1+Fib
7.92301e-08	-0.224063	0.334	0.446	0.00188892	Dusp11	Col13a1+Fib
5.63709e-08	-0.224159	0.144	0.234	0.00134394	Acaa1a	Col13a1+Fib
3.99574e-10	-0.225327	0.511	0.646	9.52625e-06	Ypel3	Col13a1+Fib
0.00236674	-0.225459	0.399	0.467	1	Ccn1	Col13a1+Fib
6.03248e-06	-0.225605	0.491	0.584	0.14382	Arhgap21	Col13a1+Fib
3.1575e-11	-0.225675	0.551	0.693	7.5278e-07	Atp5b	Col13a1+Fib
7.022e-06	-0.225723	0.324	0.415	0.167412	Zcrb1	Col13a1+Fib
7.23633e-08	-0.226803	0.261	0.373	0.00172521	Jup	Col13a1+Fib
1.13843e-08	-0.227727	0.098	0.172	0.000271412	Tmem38a	Col13a1+Fib
7.87294e-07	-0.228189	0.287	0.385	0.0187699	Zmat2	Col13a1+Fib
2.19451e-05	-0.228687	0.26	0.341	0.523193	Ubxn2a	Col13a1+Fib
3.39448e-12	-0.228765	0.761	0.863	8.09278e-08	Ppp1r14a	Col13a1+Fib
2.1926e-09	-0.229201	0.094	0.19	5.22738e-05	Arhgap20	Col13a1+Fib
1.37267e-12	-0.229393	0.856	0.93	3.27258e-08	Eif1	Col13a1+Fib
1.55489e-08	-0.229412	0.242	0.345	0.000370702	Cct3	Col13a1+Fib
6.11409e-08	-0.230229	0.281	0.39	0.00145766	Fxr1	Col13a1+Fib
9.28176e-11	-0.23027	0.511	0.651	2.21286e-06	Rora	Col13a1+Fib
9.3168e-05	-0.230607	0.078	0.132	1	Kdelc2	Col13a1+Fib
3.42578e-09	-0.230688	0.427	0.552	8.16741e-05	Atp5k	Col13a1+Fib
3.28049e-07	-0.230945	0.353	0.466	0.00782102	Etv1	Col13a1+Fib
4.54498e-10	-0.231304	0.838	0.923	1.08357e-05	Rps27	Col13a1+Fib
4.81545e-09	-0.231424	0.284	0.408	0.000114805	Arhgap24	Col13a1+Fib
1.72706e-07	-0.232	0.403	0.512	0.00411749	Dpm3	Col13a1+Fib
1.60125e-09	-0.232253	0.371	0.504	3.81754e-05	Cers6	Col13a1+Fib
3.9424e-08	-0.232706	0.499	0.618	0.000939907	Dnajb6	Col13a1+Fib
8.32341e-05	-0.232808	0.29	0.355	1	Mark3	Col13a1+Fib
5.01359e-13	-0.232919	0.793	0.893	1.19529e-08	Aldh1a1	Col13a1+Fib
1.64687e-05	-0.233025	0.24	0.315	0.392631	Fam126b	Col13a1+Fib
9.02065e-08	-0.233354	0.306	0.412	0.00215061	Snrnp27	Col13a1+Fib
5.47167e-09	-0.233507	0.165	0.267	0.00013045	Stip1	Col13a1+Fib
0.000196516	-0.234286	0.398	0.47	1	Sltm	Col13a1+Fib
2.37575e-08	-0.234489	0.485	0.606	0.000566402	Tns2	Col13a1+Fib
3.81649e-06	-0.234732	0.2	0.274	0.0909888	Sgcb	Col13a1+Fib
9.48038e-10	-0.235639	0.145	0.25	2.26022e-05	Rbfa	Col13a1+Fib
4.04219e-08	-0.235968	0.464	0.584	0.000963699	Arglu1	Col13a1+Fib
8.75777e-11	-0.23682	0.279	0.419	2.08794e-06	Sned1	Col13a1+Fib
3.74798e-15	-0.23693	0.305	0.474	8.93557e-11	Camk2n1	Col13a1+Fib
2.38386e-07	-0.237226	0.139	0.21	0.00568336	Mrps12	Col13a1+Fib
1.10882e-07	-0.237311	0.764	0.851	0.00264354	Cebpd	Col13a1+Fib
1.49739e-07	-0.237454	0.177	0.261	0.00356994	Siva1	Col13a1+Fib
1.39588e-07	-0.237551	0.402	0.515	0.00332792	Smc3	Col13a1+Fib
2.84625e-08	-0.237677	0.397	0.519	0.000678575	Gria3	Col13a1+Fib
1.15646e-06	-0.239511	0.059	0.116	0.0275711	2010107E04Rik	Col13a1+Fib
5.57285e-07	-0.240054	0.267	0.36	0.0132862	Wbp2	Col13a1+Fib
1.93638e-05	-0.240238	0.242	0.307	0.461653	Acss3	Col13a1+Fib
5.79172e-05	-0.240273	0.227	0.298	1	Sfi1	Col13a1+Fib
4.81203e-08	-0.240737	0.281	0.391	0.00114724	Stx5a	Col13a1+Fib
9.41959e-08	-0.24089	0.411	0.527	0.00224572	Ssh2	Col13a1+Fib
1.46425e-09	-0.242675	0.195	0.312	3.49092e-05	Epha1	Col13a1+Fib
1.68793e-08	-0.243228	0.378	0.503	0.00040242	Sc5d	Col13a1+Fib
3.03262e-10	-0.243727	0.593	0.721	7.23007e-06	Nox4	Col13a1+Fib
3.85542e-06	-0.2442	0.062	0.126	0.091917	1190002N15Rik	Col13a1+Fib
3.99974e-08	-0.244549	0.462	0.58	0.000953579	D8Ertd738e	Col13a1+Fib
7.8569e-12	-0.244819	0.474	0.618	1.87316e-07	Cox17	Col13a1+Fib
4.83737e-07	-0.245796	0.242	0.332	0.0115328	Eif3j1	Col13a1+Fib
9.92182e-08	-0.245934	0.125	0.207	0.00236546	Sox5	Col13a1+Fib
6.71261e-10	-0.246051	0.102	0.197	1.60035e-05	Syt17	Col13a1+Fib
3.82074e-05	-0.246781	0.166	0.228	0.910902	Fchsd2	Col13a1+Fib
2.34671e-05	-0.247285	0.071	0.124	0.559478	2010111I01Rik	Col13a1+Fib
2.09396e-10	-0.248336	0.196	0.321	4.99222e-06	Spr	Col13a1+Fib
4.35798e-07	-0.249072	0.147	0.216	0.0103899	Cnst	Col13a1+Fib
1.45638e-07	-0.250668	0.31	0.419	0.00347217	Cycs	Col13a1+Fib
3.64883e-07	-0.250938	0.25	0.353	0.00869918	Tcim	Col13a1+Fib
3.38866e-08	-0.251901	0.265	0.371	0.00080789	Gfod1	Col13a1+Fib
6.62728e-07	-0.252039	0.056	0.116	0.0158001	Atp5o.1	Col13a1+Fib
2.23121e-07	-0.25224	0.319	0.423	0.00531943	Spry1	Col13a1+Fib
6.71764e-06	-0.253699	0.069	0.114	0.160155	AC160336.1	Col13a1+Fib
2.8088e-10	-0.254003	0.142	0.255	6.69647e-06	Pim3	Col13a1+Fib
3.2512e-13	-0.254259	0.681	0.814	7.75117e-09	Cdo1	Col13a1+Fib
2.50244e-11	-0.254803	0.205	0.339	5.96608e-07	Pgm5	Col13a1+Fib
2.4514e-13	-0.255573	0.779	0.894	5.84439e-09	Son	Col13a1+Fib
1.49838e-05	-0.25609	0.253	0.324	0.357229	Clec2d	Col13a1+Fib
1.32883e-09	-0.256674	0.48	0.61	3.16807e-05	Tgfbr3	Col13a1+Fib
3.51433e-10	-0.257054	0.33	0.469	8.37852e-06	Fam189a2	Col13a1+Fib
2.3944e-11	-0.258445	0.204	0.332	5.70849e-07	Dusp6	Col13a1+Fib
4.88836e-16	-0.258596	0.705	0.843	1.16543e-11	Rbpms	Col13a1+Fib
3.94837e-10	-0.258991	0.163	0.282	9.4133e-06	Gm11444	Col13a1+Fib
4.89578e-10	-0.259647	0.298	0.428	1.1672e-05	Polr2i	Col13a1+Fib
7.0065e-05	-0.260211	0.07	0.126	1	2810474O19Rik	Col13a1+Fib
1.17016e-11	-0.260232	0.598	0.74	2.78978e-07	Abca8a	Col13a1+Fib
3.50692e-09	-0.263167	0.485	0.606	8.36086e-05	Paip2	Col13a1+Fib
8.01098e-10	-0.264487	0.179	0.295	1.9099e-05	Faim2	Col13a1+Fib
7.44782e-05	-0.264525	0.148	0.187	1	Serpine1	Col13a1+Fib
1.66589e-15	-0.265435	0.788	0.902	3.97166e-11	Tacc1	Col13a1+Fib
1.28226e-12	-0.26565	0.448	0.603	3.05704e-08	Cryab	Col13a1+Fib
1.22775e-07	-0.266185	0.103	0.187	0.00292707	Dbp	Col13a1+Fib
2.71787e-06	-0.266956	0.343	0.446	0.0647967	Angptl4	Col13a1+Fib
1.24151e-10	-0.267603	0.828	0.911	2.95988e-06	Plpp3	Col13a1+Fib
4.94015e-16	-0.267778	0.736	0.861	1.17778e-11	Hsd11b1	Col13a1+Fib
1.02207e-10	-0.268276	0.453	0.59	2.43672e-06	Xbp1	Col13a1+Fib
3.68447e-10	-0.269432	0.403	0.535	8.78415e-06	Cdc37	Col13a1+Fib
1.77597e-13	-0.269471	0.418	0.575	4.2341e-09	Hspe1	Col13a1+Fib
1.15227e-12	-0.271895	0.226	0.366	2.74713e-08	Fkbp4	Col13a1+Fib
1.09854e-14	-0.27378	0.14	0.282	2.61902e-10	Adrb3	Col13a1+Fib
1.83044e-08	-0.274282	0.245	0.353	0.000436394	Snrnp48	Col13a1+Fib
1.10194e-10	-0.276675	0.274	0.396	2.62713e-06	Timm10b	Col13a1+Fib
5.89115e-13	-0.278322	0.555	0.704	1.40451e-08	Serpinh1	Col13a1+Fib
4.0248e-13	-0.278692	0.606	0.752	9.59553e-09	Myo1b	Col13a1+Fib
3.28334e-10	-0.280708	0.119	0.227	7.8278e-06	Fabp3	Col13a1+Fib
7.79767e-11	-0.281448	0.643	0.769	1.85904e-06	Dusp1	Col13a1+Fib
1.28718e-14	-0.281507	0.505	0.668	3.06876e-10	Ecm1	Col13a1+Fib
5.54359e-11	-0.282438	0.601	0.733	1.32165e-06	Rhob	Col13a1+Fib
2.64282e-16	-0.282855	0.724	0.862	6.30074e-12	Nap1l1	Col13a1+Fib
5.26471e-10	-0.282963	0.278	0.398	1.25516e-05	Snai2	Col13a1+Fib
7.20997e-14	-0.284671	0.557	0.704	1.71893e-09	Cox7a2	Col13a1+Fib
6.95562e-09	-0.284768	0.739	0.838	0.000165829	Hspa5	Col13a1+Fib
2.62774e-09	-0.285561	0.277	0.393	6.2648e-05	Nudc	Col13a1+Fib
4.37479e-15	-0.285985	0.733	0.86	1.04299e-10	Klf9	Col13a1+Fib
1.40467e-13	-0.286408	0.61	0.757	3.34887e-09	Clec3b	Col13a1+Fib
2.56676e-15	-0.287796	0.642	0.793	6.11941e-11	Emp2	Col13a1+Fib
5.91983e-10	-0.28812	0.278	0.397	1.41135e-05	Slc3a2	Col13a1+Fib
1.74107e-09	-0.288519	0.361	0.484	4.1509e-05	Ehd1	Col13a1+Fib
6.25096e-13	-0.289394	0.648	0.784	1.49029e-08	Angpt1	Col13a1+Fib
[truncated: 8,833 more rows]
